# Supplementary material for: Diastereoselective C–H carbonylative annulation of aliphatic amines: a rapid route to functionalized γ-lactams
Source: Chem Sci. 2018 Jul 31;9(39):7628–33. doi: 10.1039/c8sc02855a (PMC6182607; doi:10.1039/c8sc02855a)
Supplement: Supplementary file 2 [file SC-009-C8SC02855A-s002.cif]

# Electronic Supplementary Material (ESI) for Chemical Science.
# This journal is © The Royal Society of Chemistry 2018

####################################################################### 
# 
# This file contains crystal structure data downloaded from the 
# Cambridge Structural Database (CSD) hosted by the Cambridge 
# Crystallographic Data Centre (CCDC).
# 
# Full information about CCDC data access policies and citation 
# guidelines are available at http://www.ccdc.cam.ac.uk/access/V1 
# 
# Audit and citation data items may have been added by the CCDC. 
# Please retain this information to preserve the provenance of 
# this file and to allow appropriate attribution of the data. 
# 
#######################################################################

data_MG_B2_0036
_database_code_depnum_ccdc_archive 'CCDC 1850700'
_audit_update_record             
;
2018-06-20 deposited with the CCDC.
2018-08-23 downloaded from the CCDC.
;
#===============================================================================
_audit_creation_method           SHELXL-2014/7

#-------------------------------------------------------------------------------
# Inserted by local software: cifUpdate ver. 3.0  (Andrew D. Bond, July 2015)
#-------------------------------------------------------------------------------
_cambridge_user_name             'Jorge Peiro'
_cambridge_user_crsid            jp753
_cambridge_supervisor_name       'Matthew Gaunt'
_cambridge_supervisor_crsid      mjg32
_cambridge_crystallographer_name 'Andrew Bond'
_cambridge_crystallographer_crsid adb29
_cambridge_sample_id             JPC-055
_cambridge_data_id               MG_B2_0036

_database_code_CSD               ?
#-------------------------------------------------------------------------------

_chemical_name_systematic        ?
_chemical_name_common            ?
_chemical_melting_point          ?
_chemical_formula_moiety         'C16 H21 F3 N2 O2'
_chemical_formula_sum            'C16 H21 F3 N2 O2'
_chemical_formula_weight         330.35

loop_
_atom_type_symbol
_atom_type_description
_atom_type_scat_dispersion_real
_atom_type_scat_dispersion_imag
_atom_type_scat_source
C C 0.0181 0.0091 'International Tables Vol C Tables 4.2.6.8 and 6.1.1.4'
H H 0.0000 0.0000 'International Tables Vol C Tables 4.2.6.8 and 6.1.1.4'
N N 0.0311 0.0180 'International Tables Vol C Tables 4.2.6.8 and 6.1.1.4'
O O 0.0492 0.0322 'International Tables Vol C Tables 4.2.6.8 and 6.1.1.4'
F F 0.0727 0.0534 'International Tables Vol C Tables 4.2.6.8 and 6.1.1.4'

_space_group_crystal_system      monoclinic
_space_group_IT_number           14
_space_group_name_H-M_alt        'P 21/c'
_space_group_name_Hall           '-P 2ybc'

_shelx_space_group_comment       
;
The symmetry employed for this shelxl refinement is uniquely defined
by the following loop, which should always be used as a source of
symmetry information in preference to the above space-group names.
They are only intended as comments.
;

loop_
_space_group_symop_operation_xyz
'x, y, z'
'-x, y+1/2, -z+1/2'
'-x, -y, -z'
'x, -y-1/2, z-1/2'

_cell_length_a                   13.0203(7)
_cell_length_b                   10.3915(6)
_cell_length_c                   12.8930(7)
_cell_angle_alpha                90
_cell_angle_beta                 103.151(2)
_cell_angle_gamma                90
_cell_volume                     1698.68(16)
_cell_formula_units_Z            4
_cell_measurement_temperature    180(2)
_cell_measurement_reflns_used    9623
_cell_measurement_theta_min      3.49
_cell_measurement_theta_max      66.75

_exptl_crystal_description       block
_exptl_crystal_colour            colourless
_exptl_crystal_density_meas      ?
_exptl_crystal_density_method    ?
_exptl_crystal_density_diffrn    1.292
_exptl_crystal_F_000             696
_exptl_transmission_factor_min   ?
_exptl_transmission_factor_max   ?
_exptl_crystal_size_max          0.500
_exptl_crystal_size_mid          0.230
_exptl_crystal_size_min          0.200
_exptl_absorpt_coefficient_mu    0.918
_shelx_estimated_absorpt_T_min   0.657
_shelx_estimated_absorpt_T_max   0.838
_exptl_absorpt_correction_type   multi-scan
_exptl_absorpt_correction_T_min  0.6450
_exptl_absorpt_correction_T_max  0.7528
_exptl_absorpt_process_details   'SADABS (Bruker, 2014)'

_diffrn_ambient_temperature      180(2)
_diffrn_radiation_wavelength     1.54178
_diffrn_radiation_type           CuK\a
_diffrn_source                   'Incoatec I\mS Cu microsource'
_diffrn_measurement_device_type  'Bruker D8-QUEST PHOTON-100'
_diffrn_measurement_method       '\w and \f-scans'
_diffrn_detector_area_resol_mean ?
_diffrn_reflns_number            13941
_diffrn_reflns_av_unetI/netI     0.0305
_diffrn_reflns_av_R_equivalents  0.0421
_diffrn_reflns_limit_h_min       -15
_diffrn_reflns_limit_h_max       15
_diffrn_reflns_limit_k_min       -12
_diffrn_reflns_limit_k_max       12
_diffrn_reflns_limit_l_min       -13
_diffrn_reflns_limit_l_max       15
_diffrn_reflns_theta_min         3.486
_diffrn_reflns_theta_max         66.855
_diffrn_reflns_theta_full        66.855
_diffrn_measured_fraction_theta_max 0.992
_diffrn_measured_fraction_theta_full 0.992
_diffrn_reflns_Laue_measured_fraction_max 0.992
_diffrn_reflns_Laue_measured_fraction_full 0.992
_diffrn_reflns_point_group_measured_fraction_max 0.992
_diffrn_reflns_point_group_measured_fraction_full 0.992
_reflns_number_total             2999
_reflns_number_gt                2673
_reflns_threshold_expression     'I > 2\s(I)'
_reflns_Friedel_coverage         0.000
_reflns_Friedel_fraction_max     .
_reflns_Friedel_fraction_full    .

_reflns_special_details          
;
Reflections were merged by SHELXL according to the crystal
class for the calculation of statistics and refinement.

_reflns_Friedel_fraction is defined as the number of unique
Friedel pairs measured divided by the number that would be
possible theoretically, ignoring centric projections and
systematic absences.
;

_computing_data_collection       'APEX2 (Bruker, 2014)'
_computing_cell_refinement       'SAINT (Bruker, 2014)'
_computing_data_reduction        SAINT
_computing_structure_solution    'SHELXT (Sheldrick, 2015)'
_computing_structure_refinement  'SHELXL (Sheldrick, 2015)'
_computing_molecular_graphics    'Mercury (Macrae et al., 2008)'
_computing_publication_material  SHELXL

_refine_special_details          ?

_refine_ls_structure_factor_coef Fsqd
_refine_ls_matrix_type           full
_refine_ls_weighting_scheme      calc
_refine_ls_weighting_details     
'w=1/[\s^2^(Fo^2^)+(0.0603P)^2^+1.4099P] where P=(Fo^2^+2Fc^2^)/3'
_atom_sites_solution_primary     ?
_atom_sites_solution_secondary   ?
_atom_sites_solution_hydrogens   geom
_refine_ls_hydrogen_treatment    constr
_refine_ls_extinction_method     none
_refine_ls_extinction_coef       .
_refine_ls_number_reflns         2999
_refine_ls_number_parameters     211
_refine_ls_number_restraints     0
_refine_ls_R_factor_all          0.0585
_refine_ls_R_factor_gt           0.0534
_refine_ls_wR_factor_ref         0.1500
_refine_ls_wR_factor_gt          0.1463
_refine_ls_goodness_of_fit_ref   1.091
_refine_ls_restrained_S_all      1.091
_refine_ls_shift/su_max          0.000
_refine_ls_shift/su_mean         0.000
_refine_diff_density_max         0.243
_refine_diff_density_min         -0.236
_refine_diff_density_rms         0.052

loop_
_atom_site_label
_atom_site_type_symbol
_atom_site_fract_x
_atom_site_fract_y
_atom_site_fract_z
_atom_site_U_iso_or_equiv
_atom_site_adp_type
_atom_site_occupancy
_atom_site_site_symmetry_order
_atom_site_calc_flag
_atom_site_refinement_flags_posn
_atom_site_refinement_flags_adp
_atom_site_refinement_flags_occupancy
_atom_site_disorder_assembly
_atom_site_disorder_group
F1 F 0.90199(13) 0.42345(19) 0.68507(14) 0.0718(5) Uani 1 1 d . . . . .
F2 F 0.97286(13) 0.23934(19) 0.69257(14) 0.0762(6) Uani 1 1 d . . . . .
F3 F 1.01652(12) 0.38511(19) 0.59355(13) 0.0671(5) Uani 1 1 d . . . . .
O1 O 0.43899(14) 0.36756(17) 0.72649(13) 0.0499(5) Uani 1 1 d . . . . .
O2 O 0.59193(11) 0.16960(14) 0.51383(11) 0.0325(4) Uani 1 1 d . . . . .
N1 N 0.40165(13) 0.23205(17) 0.58299(14) 0.0332(4) Uani 1 1 d . . . . .
N2 N 0.76127(13) 0.25019(17) 0.56604(14) 0.0324(4) Uani 1 1 d . . . . .
C1 C 0.39083(18) 0.3417(2) 0.63538(19) 0.0398(5) Uani 1 1 d . . . . .
C2 C 0.3096(2) 0.4245(2) 0.5629(2) 0.0487(6) Uani 1 1 d . . . . .
H2A H 0.3353 0.5140 0.5619 0.058 Uiso 1 1 calc R U . . .
H2B H 0.2426 0.4251 0.5870 0.058 Uiso 1 1 calc R U . . .
C3 C 0.2939(2) 0.3633(2) 0.45248(19) 0.0428(6) Uani 1 1 d . . . . .
H3A H 0.2170 0.3614 0.4173 0.051 Uiso 1 1 calc R U . . .
C4 C 0.33576(17) 0.2237(2) 0.47442(18) 0.0365(5) Uani 1 1 d . . . . .
H4A H 0.3822 0.2034 0.4245 0.044 Uiso 1 1 calc R U . . .
C5 C 0.3539(3) 0.4330(3) 0.3821(3) 0.0638(8) Uani 1 1 d . . . . .
H5A H 0.3296 0.5224 0.3725 0.096 Uiso 1 1 calc R U . . .
H5B H 0.3417 0.3904 0.3125 0.096 Uiso 1 1 calc R U . . .
H5C H 0.4295 0.4315 0.4155 0.096 Uiso 1 1 calc R U . . .
C6 C 0.2513(2) 0.1190(2) 0.4634(2) 0.0478(6) Uani 1 1 d . . . . .
H6A H 0.2889 0.0363 0.4863 0.057 Uiso 1 1 calc R U . . .
C7 C 0.1951(3) 0.1031(3) 0.3462(3) 0.0693(9) Uani 1 1 d . . . . .
H7A H 0.2476 0.0965 0.3027 0.104 Uiso 1 1 calc R U . . .
H7B H 0.1498 0.1779 0.3231 0.104 Uiso 1 1 calc R U . . .
H7C H 0.1520 0.0249 0.3376 0.104 Uiso 1 1 calc R U . . .
C8 C 0.1737(2) 0.1395(3) 0.5344(3) 0.0720(9) Uani 1 1 d . . . . .
H8A H 0.2126 0.1477 0.6087 0.108 Uiso 1 1 calc R U . . .
H8B H 0.1257 0.0657 0.5276 0.108 Uiso 1 1 calc R U . . .
H8C H 0.1329 0.2181 0.5125 0.108 Uiso 1 1 calc R U . . .
C9 C 0.47711(16) 0.1336(2) 0.63025(17) 0.0326(5) Uani 1 1 d . . . . .
H9A H 0.4575 0.0511 0.5924 0.039 Uiso 1 1 calc R U . . .
H9B H 0.4741 0.1211 0.7056 0.039 Uiso 1 1 calc R U . . .
C10 C 0.58819(16) 0.1687(2) 0.62491(16) 0.0322(5) Uani 1 1 d . . . . .
H10A H 0.6069 0.2546 0.6569 0.039 Uiso 1 1 calc R U . . .
H10B H 0.6387 0.1049 0.6644 0.039 Uiso 1 1 calc R U . . .
C11 C 0.68246(16) 0.20993(19) 0.48946(17) 0.0306(5) Uani 1 1 d . . . . .
C12 C 0.68531(18) 0.2051(2) 0.38194(17) 0.0361(5) Uani 1 1 d . . . . .
H12A H 0.6262 0.1757 0.3297 0.043 Uiso 1 1 calc R U . . .
C13 C 0.77570(19) 0.2440(2) 0.35394(18) 0.0415(5) Uani 1 1 d . . . . .
H13A H 0.7806 0.2413 0.2816 0.050 Uiso 1 1 calc R U . . .
C14 C 0.86088(18) 0.2878(2) 0.43287(19) 0.0428(6) Uani 1 1 d . . . . .
H14A H 0.9246 0.3155 0.4159 0.051 Uiso 1 1 calc R U . . .
C15 C 0.84865(17) 0.2890(2) 0.53522(18) 0.0364(5) Uani 1 1 d . . . . .
C16 C 0.93530(19) 0.3345(3) 0.6258(2) 0.0466(6) Uani 1 1 d . . . . .

loop_
_atom_site_aniso_label
_atom_site_aniso_U_11
_atom_site_aniso_U_22
_atom_site_aniso_U_33
_atom_site_aniso_U_23
_atom_site_aniso_U_13
_atom_site_aniso_U_12
F1 0.0515(9) 0.0941(14) 0.0655(11) -0.0352(10) 0.0042(8) -0.0103(9)
F2 0.0564(10) 0.0878(13) 0.0658(11) 0.0214(9) -0.0247(8) -0.0115(9)
F3 0.0421(8) 0.0977(13) 0.0606(10) -0.0051(9) 0.0097(7) -0.0235(8)
O1 0.0581(11) 0.0488(10) 0.0396(9) -0.0115(8) 0.0046(8) 0.0061(8)
O2 0.0315(8) 0.0384(8) 0.0267(7) -0.0032(6) 0.0047(6) -0.0024(6)
N1 0.0327(9) 0.0307(9) 0.0343(10) -0.0013(7) 0.0038(7) 0.0053(7)
N2 0.0310(9) 0.0334(9) 0.0309(9) -0.0011(7) 0.0033(7) 0.0035(7)
C1 0.0417(12) 0.0349(12) 0.0429(13) -0.0038(10) 0.0101(10) 0.0036(10)
C2 0.0561(15) 0.0373(13) 0.0520(15) -0.0025(11) 0.0109(12) 0.0128(11)
C3 0.0461(13) 0.0354(12) 0.0456(14) 0.0031(10) 0.0073(10) 0.0087(10)
C4 0.0360(11) 0.0338(11) 0.0369(12) -0.0001(9) 0.0022(9) 0.0078(9)
C5 0.086(2) 0.0461(15) 0.0660(19) 0.0081(13) 0.0306(16) 0.0064(14)
C6 0.0424(13) 0.0358(12) 0.0584(16) -0.0001(11) -0.0029(11) 0.0031(10)
C7 0.0615(18) 0.0558(17) 0.073(2) -0.0118(15) -0.0221(15) 0.0064(14)
C8 0.0498(17) 0.073(2) 0.093(3) 0.0053(18) 0.0163(16) -0.0104(15)
C9 0.0349(11) 0.0307(11) 0.0316(11) 0.0025(8) 0.0061(9) 0.0038(9)
C10 0.0330(11) 0.0349(11) 0.0273(10) 0.0002(8) 0.0039(8) 0.0029(9)
C11 0.0305(10) 0.0270(10) 0.0333(11) 0.0001(8) 0.0054(8) 0.0052(8)
C12 0.0403(12) 0.0376(11) 0.0286(11) -0.0007(9) 0.0041(9) 0.0036(9)
C13 0.0456(13) 0.0507(14) 0.0288(11) 0.0016(10) 0.0100(10) 0.0079(11)
C14 0.0349(12) 0.0515(14) 0.0430(13) 0.0034(11) 0.0109(10) 0.0042(10)
C15 0.0299(11) 0.0401(12) 0.0374(12) 0.0011(9) 0.0040(9) 0.0034(9)
C16 0.0338(12) 0.0610(16) 0.0432(14) -0.0003(12) 0.0051(10) -0.0037(11)

_geom_special_details            
;
All esds (except the esd in the dihedral angle between two l.s. planes)
are estimated using the full covariance matrix.  The cell esds are taken
into account individually in the estimation of esds in distances, angles
and torsion angles; correlations between esds in cell parameters are only
used when they are defined by crystal symmetry.  An approximate (isotropic)
treatment of cell esds is used for estimating esds involving l.s. planes.
;

loop_
_geom_bond_atom_site_label_1
_geom_bond_atom_site_label_2
_geom_bond_distance
_geom_bond_site_symmetry_2
_geom_bond_publ_flag
F1 C16 1.333(3) . ?
F2 C16 1.330(3) . ?
F3 C16 1.329(3) . ?
O1 C1 1.229(3) . ?
O2 C11 1.354(3) . ?
O2 C10 1.444(2) . ?
N1 C1 1.349(3) . ?
N1 C9 1.453(3) . ?
N1 C4 1.469(3) . ?
N2 C11 1.320(3) . ?
N2 C15 1.349(3) . ?
C1 C2 1.510(3) . ?
C2 C3 1.530(4) . ?
C2 H2A 0.9900 . ?
C2 H2B 0.9900 . ?
C3 C5 1.512(4) . ?
C3 C4 1.553(3) . ?
C3 H3A 1.0000 . ?
C4 C6 1.531(3) . ?
C4 H4A 1.0000 . ?
C5 H5A 0.9800 . ?
C5 H5B 0.9800 . ?
C5 H5C 0.9800 . ?
C6 C8 1.524(4) . ?
C6 C7 1.531(4) . ?
C6 H6A 1.0000 . ?
C7 H7A 0.9800 . ?
C7 H7B 0.9800 . ?
C7 H7C 0.9800 . ?
C8 H8A 0.9800 . ?
C8 H8B 0.9800 . ?
C8 H8C 0.9800 . ?
C9 C10 1.508(3) . ?
C9 H9A 0.9900 . ?
C9 H9B 0.9900 . ?
C10 H10A 0.9900 . ?
C10 H10B 0.9900 . ?
C11 C12 1.396(3) . ?
C12 C13 1.368(3) . ?
C12 H12A 0.9500 . ?
C13 C14 1.400(3) . ?
C13 H13A 0.9500 . ?
C14 C15 1.365(3) . ?
C14 H14A 0.9500 . ?
C15 C16 1.503(3) . ?

loop_
_geom_angle_atom_site_label_1
_geom_angle_atom_site_label_2
_geom_angle_atom_site_label_3
_geom_angle
_geom_angle_site_symmetry_1
_geom_angle_site_symmetry_3
_geom_angle_publ_flag
C11 O2 C10 117.38(15) . . ?
C1 N1 C9 121.54(18) . . ?
C1 N1 C4 114.99(18) . . ?
C9 N1 C4 123.40(17) . . ?
C11 N2 C15 116.01(18) . . ?
O1 C1 N1 125.1(2) . . ?
O1 C1 C2 126.9(2) . . ?
N1 C1 C2 108.0(2) . . ?
C1 C2 C3 105.42(19) . . ?
C1 C2 H2A 110.7 . . ?
C3 C2 H2A 110.7 . . ?
C1 C2 H2B 110.7 . . ?
C3 C2 H2B 110.7 . . ?
H2A C2 H2B 108.8 . . ?
C5 C3 C2 112.4(2) . . ?
C5 C3 C4 110.4(2) . . ?
C2 C3 C4 104.56(19) . . ?
C5 C3 H3A 109.8 . . ?
C2 C3 H3A 109.8 . . ?
C4 C3 H3A 109.8 . . ?
N1 C4 C6 112.47(19) . . ?
N1 C4 C3 102.89(17) . . ?
C6 C4 C3 115.57(19) . . ?
N1 C4 H4A 108.5 . . ?
C6 C4 H4A 108.5 . . ?
C3 C4 H4A 108.5 . . ?
C3 C5 H5A 109.5 . . ?
C3 C5 H5B 109.5 . . ?
H5A C5 H5B 109.5 . . ?
C3 C5 H5C 109.5 . . ?
H5A C5 H5C 109.5 . . ?
H5B C5 H5C 109.5 . . ?
C8 C6 C4 113.9(2) . . ?
C8 C6 C7 112.0(2) . . ?
C4 C6 C7 109.9(2) . . ?
C8 C6 H6A 106.9 . . ?
C4 C6 H6A 106.9 . . ?
C7 C6 H6A 106.9 . . ?
C6 C7 H7A 109.5 . . ?
C6 C7 H7B 109.5 . . ?
H7A C7 H7B 109.5 . . ?
C6 C7 H7C 109.5 . . ?
H7A C7 H7C 109.5 . . ?
H7B C7 H7C 109.5 . . ?
C6 C8 H8A 109.5 . . ?
C6 C8 H8B 109.5 . . ?
H8A C8 H8B 109.5 . . ?
C6 C8 H8C 109.5 . . ?
H8A C8 H8C 109.5 . . ?
H8B C8 H8C 109.5 . . ?
N1 C9 C10 111.97(17) . . ?
N1 C9 H9A 109.2 . . ?
C10 C9 H9A 109.2 . . ?
N1 C9 H9B 109.2 . . ?
C10 C9 H9B 109.2 . . ?
H9A C9 H9B 107.9 . . ?
O2 C10 C9 107.21(16) . . ?
O2 C10 H10A 110.3 . . ?
C9 C10 H10A 110.3 . . ?
O2 C10 H10B 110.3 . . ?
C9 C10 H10B 110.3 . . ?
H10A C10 H10B 108.5 . . ?
N2 C11 O2 119.63(18) . . ?
N2 C11 C12 124.2(2) . . ?
O2 C11 C12 116.14(18) . . ?
C13 C12 C11 118.0(2) . . ?
C13 C12 H12A 121.0 . . ?
C11 C12 H12A 121.0 . . ?
C12 C13 C14 119.4(2) . . ?
C12 C13 H13A 120.3 . . ?
C14 C13 H13A 120.3 . . ?
C15 C14 C13 117.3(2) . . ?
C15 C14 H14A 121.4 . . ?
C13 C14 H14A 121.4 . . ?
N2 C15 C14 125.0(2) . . ?
N2 C15 C16 113.5(2) . . ?
C14 C15 C16 121.4(2) . . ?
F3 C16 F2 107.2(2) . . ?
F3 C16 F1 106.9(2) . . ?
F2 C16 F1 105.3(2) . . ?
F3 C16 C15 113.1(2) . . ?
F2 C16 C15 111.7(2) . . ?
F1 C16 C15 112.3(2) . . ?

loop_
_geom_torsion_atom_site_label_1
_geom_torsion_atom_site_label_2
_geom_torsion_atom_site_label_3
_geom_torsion_atom_site_label_4
_geom_torsion
_geom_torsion_site_symmetry_1
_geom_torsion_site_symmetry_2
_geom_torsion_site_symmetry_3
_geom_torsion_site_symmetry_4
_geom_torsion_publ_flag
C9 N1 C1 O1 -2.5(4) . . . . ?
C4 N1 C1 O1 -179.7(2) . . . . ?
C9 N1 C1 C2 177.90(19) . . . . ?
C4 N1 C1 C2 0.7(3) . . . . ?
O1 C1 C2 C3 167.3(2) . . . . ?
N1 C1 C2 C3 -13.2(3) . . . . ?
C1 C2 C3 C5 -100.2(3) . . . . ?
C1 C2 C3 C4 19.6(3) . . . . ?
C1 N1 C4 C6 -113.3(2) . . . . ?
C9 N1 C4 C6 69.6(3) . . . . ?
C1 N1 C4 C3 11.8(3) . . . . ?
C9 N1 C4 C3 -165.39(19) . . . . ?
C5 C3 C4 N1 102.4(2) . . . . ?
C2 C3 C4 N1 -18.7(2) . . . . ?
C5 C3 C4 C6 -134.6(2) . . . . ?
C2 C3 C4 C6 104.2(2) . . . . ?
N1 C4 C6 C8 60.8(3) . . . . ?
C3 C4 C6 C8 -57.0(3) . . . . ?
N1 C4 C6 C7 -172.6(2) . . . . ?
C3 C4 C6 C7 69.6(3) . . . . ?
C1 N1 C9 C10 -77.8(2) . . . . ?
C4 N1 C9 C10 99.2(2) . . . . ?
C11 O2 C10 C9 174.36(16) . . . . ?
N1 C9 C10 O2 -66.1(2) . . . . ?
C15 N2 C11 O2 -179.88(18) . . . . ?
C15 N2 C11 C12 0.4(3) . . . . ?
C10 O2 C11 N2 -2.2(3) . . . . ?
C10 O2 C11 C12 177.61(18) . . . . ?
N2 C11 C12 C13 0.3(3) . . . . ?
O2 C11 C12 C13 -179.45(19) . . . . ?
C11 C12 C13 C14 -0.5(3) . . . . ?
C12 C13 C14 C15 0.1(4) . . . . ?
C11 N2 C15 C14 -0.9(3) . . . . ?
C11 N2 C15 C16 179.61(19) . . . . ?
C13 C14 C15 N2 0.6(4) . . . . ?
C13 C14 C15 C16 -179.9(2) . . . . ?
N2 C15 C16 F3 -173.3(2) . . . . ?
C14 C15 C16 F3 7.1(3) . . . . ?
N2 C15 C16 F2 65.7(3) . . . . ?
C14 C15 C16 F2 -113.8(3) . . . . ?
N2 C15 C16 F1 -52.3(3) . . . . ?
C14 C15 C16 F1 128.2(2) . . . . ?

_shelx_res_file                  
;

    MG_B2_0036.res created by SHELXL-2014/7


TITL MG_B2_0036 in P2(1)/c
CELL  1.54178  13.0203  10.3915  12.8930   90.000  103.151   90.000
ZERR    4.000   0.0007   0.0006   0.0007    0.000    0.002    0.000
LATT  1
SYMM -X, 1/2+Y, 1/2-Z
SFAC C H N O F
UNIT 64 84 8 8 12
SIZE 0.50 0.23 0.20
TEMP -93
L.S. 20
ACTA
REM ================== >10 sigma outliers ===============
OMIT   5   6   6
OMIT  -2   0   8
OMIT  -7   4   1
REM =====================================================
BOND $H
CONF
LIST 4
FMAP 2
PLAN -5
WGHT    0.060300    1.409900
FVAR       0.47713
F1    5    0.901994    0.423450    0.685070    11.00000    0.05151    0.09408 =
         0.06552   -0.03522    0.00418   -0.01029
F2    5    0.972856    0.239335    0.692575    11.00000    0.05643    0.08775 =
         0.06584    0.02136   -0.02468   -0.01145
F3    5    1.016524    0.385113    0.593554    11.00000    0.04211    0.09768 =
         0.06062   -0.00509    0.00970   -0.02346
O1    4    0.438985    0.367565    0.726486    11.00000    0.05814    0.04875 =
         0.03957   -0.01155    0.00464    0.00615
O2    4    0.591934    0.169597    0.513828    11.00000    0.03151    0.03843 =
         0.02666   -0.00317    0.00469   -0.00237
N1    3    0.401654    0.232050    0.582990    11.00000    0.03271    0.03068 =
         0.03428   -0.00129    0.00375    0.00531
N2    3    0.761272    0.250186    0.566042    11.00000    0.03100    0.03343 =
         0.03090   -0.00114    0.00334    0.00353
C1    1    0.390826    0.341740    0.635378    11.00000    0.04168    0.03495 =
         0.04294   -0.00379    0.01013    0.00360
C2    1    0.309625    0.424460    0.562934    11.00000    0.05610    0.03731 =
         0.05201   -0.00245    0.01089    0.01284
AFIX  23
H2A   2    0.335257    0.514043    0.561921    11.00000   -1.20000
H2B   2    0.242628    0.425065    0.586975    11.00000   -1.20000
AFIX   0
C3    1    0.293854    0.363257    0.452477    11.00000    0.04609    0.03536 =
         0.04555    0.00314    0.00732    0.00866
AFIX  13
H3A   2    0.217027    0.361395    0.417341    11.00000   -1.20000
AFIX   0
C4    1    0.335757    0.223672    0.474421    11.00000    0.03597    0.03379 =
         0.03687   -0.00007    0.00225    0.00780
AFIX  13
H4A   2    0.382182    0.203446    0.424542    11.00000   -1.20000
AFIX   0
C5    1    0.353937    0.433024    0.382061    11.00000    0.08571    0.04614 =
         0.06605    0.00811    0.03065    0.00644
AFIX 137
H5A   2    0.329625    0.522412    0.372532    11.00000   -1.50000
H5B   2    0.341659    0.390357    0.312538    11.00000   -1.50000
H5C   2    0.429480    0.431535    0.415462    11.00000   -1.50000
AFIX   0
C6    1    0.251261    0.118986    0.463415    11.00000    0.04239    0.03576 =
         0.05845   -0.00013   -0.00286    0.00307
AFIX  13
H6A   2    0.288873    0.036255    0.486257    11.00000   -1.20000
AFIX   0
C7    1    0.195107    0.103141    0.346170    11.00000    0.06146    0.05582 =
         0.07273   -0.01182   -0.02211    0.00640
AFIX 137
H7A   2    0.247626    0.096509    0.302725    11.00000   -1.50000
H7B   2    0.149753    0.177889    0.323147    11.00000   -1.50000
H7C   2    0.151996    0.024882    0.337588    11.00000   -1.50000
AFIX   0
C8    1    0.173701    0.139464    0.534390    11.00000    0.04982    0.07298 =
         0.09326    0.00527    0.01635   -0.01036
AFIX 137
H8A   2    0.212596    0.147736    0.608673    11.00000   -1.50000
H8B   2    0.125694    0.065737    0.527584    11.00000   -1.50000
H8C   2    0.132942    0.218085    0.512549    11.00000   -1.50000
AFIX   0
C9    1    0.477114    0.133552    0.630246    11.00000    0.03495    0.03065 =
         0.03161    0.00250    0.00613    0.00384
AFIX  23
H9A   2    0.457534    0.051115    0.592420    11.00000   -1.20000
H9B   2    0.474080    0.121138    0.705621    11.00000   -1.20000
AFIX   0
C10   1    0.588189    0.168694    0.624909    11.00000    0.03297    0.03488 =
         0.02734    0.00019    0.00390    0.00294
AFIX  23
H10A  2    0.606862    0.254591    0.656876    11.00000   -1.20000
H10B  2    0.638748    0.104892    0.664450    11.00000   -1.20000
AFIX   0
C11   1    0.682455    0.209935    0.489460    11.00000    0.03048    0.02700 =
         0.03332    0.00008    0.00541    0.00517
C12   1    0.685306    0.205092    0.381938    11.00000    0.04026    0.03763 =
         0.02863   -0.00073    0.00411    0.00363
AFIX  43
H12A  2    0.626223    0.175670    0.329748    11.00000   -1.20000
AFIX   0
C13   1    0.775700    0.243970    0.353944    11.00000    0.04562    0.05068 =
         0.02882    0.00158    0.00998    0.00787
AFIX  43
H13A  2    0.780606    0.241258    0.281578    11.00000   -1.20000
AFIX   0
C14   1    0.860885    0.287773    0.432868    11.00000    0.03494    0.05152 =
         0.04297    0.00340    0.01091    0.00418
AFIX  43
H14A  2    0.924621    0.315522    0.415879    11.00000   -1.20000
AFIX   0
C15   1    0.848651    0.288996    0.535221    11.00000    0.02992    0.04015 =
         0.03742    0.00111    0.00405    0.00343
C16   1    0.935304    0.334531    0.625756    11.00000    0.03377    0.06100 =
         0.04322   -0.00032    0.00507   -0.00371

HKLF 4

REM  MG_B2_0036 in P2(1)/c
REM R1 =  0.0534 for    2673 Fo > 4sig(Fo)  and  0.0585 for all    2999 data
REM    211 parameters refined using      0 restraints

END

WGHT      0.0603      1.4099

REM Highest difference peak  0.243,  deepest hole -0.236,  1-sigma level  0.052
Q1    1   0.9240  0.3425  0.7009  11.00000  0.05    0.24
Q2    1   0.7351  0.1836  0.5475  11.00000  0.05    0.22
Q3    1   0.7427  0.2650  0.6235  11.00000  0.05    0.22
Q4    1   0.4394  0.1859  0.6001  11.00000  0.05    0.21
Q5    1   0.3668  0.3784  0.7312  11.00000  0.05    0.20
;
_shelx_res_checksum              41868
####################################################################### 
# 
# This file contains crystal structure data downloaded from the 
# Cambridge Structural Database (CSD) hosted by the Cambridge 
# Crystallographic Data Centre (CCDC).
# 
# Full information about CCDC data access policies and citation 
# guidelines are available at http://www.ccdc.cam.ac.uk/access/V1 
# 
# Audit and citation data items may have been added by the CCDC. 
# Please retain this information to preserve the provenance of 
# this file and to allow appropriate attribution of the data. 
# 
#######################################################################

data_MG_B1_0024
_database_code_depnum_ccdc_archive 'CCDC 1850701'
_audit_update_record             
;
2018-06-20 deposited with the CCDC.
2018-08-23 downloaded from the CCDC.
;
#===============================================================================
_audit_creation_method           SHELXL-2014/7

#-------------------------------------------------------------------------------
# Inserted by local software: cifUpdate ver. 3.0  (Andrew D. Bond, July 2015)
#-------------------------------------------------------------------------------
_cambridge_user_name             'Png Zhuang Mao'
_cambridge_user_crsid            zmp21
_cambridge_supervisor_name       'Matthew Gaunt'
_cambridge_supervisor_crsid      mjg32
_cambridge_crystallographer_name 'Andrew Bond'
_cambridge_crystallographer_crsid adb29
_cambridge_sample_id             ZM17-1133A
_cambridge_data_id               MG_B1_0024

_database_code_CSD               ?
#-------------------------------------------------------------------------------

_chemical_name_systematic        ?
_chemical_name_common            ?
_chemical_melting_point          ?
_chemical_formula_moiety         'C34 H60 F4 N2 O8 Pd3, 2.25(C H2 Cl2)'
_chemical_formula_sum            'C36.25 H64.50 Cl4.50 F4 N2 O8 Pd3'
_chemical_formula_weight         1211.12

loop_
_atom_type_symbol
_atom_type_description
_atom_type_scat_dispersion_real
_atom_type_scat_dispersion_imag
_atom_type_scat_source
C C 0.0181 0.0091 'International Tables Vol C Tables 4.2.6.8 and 6.1.1.4'
H H 0.0000 0.0000 'International Tables Vol C Tables 4.2.6.8 and 6.1.1.4'
N N 0.0311 0.0180 'International Tables Vol C Tables 4.2.6.8 and 6.1.1.4'
O O 0.0492 0.0322 'International Tables Vol C Tables 4.2.6.8 and 6.1.1.4'
F F 0.0727 0.0534 'International Tables Vol C Tables 4.2.6.8 and 6.1.1.4'
Pd Pd 0.1215 3.9337 'International Tables Vol C Tables 4.2.6.8 and 6.1.1.4'
Cl Cl 0.3639 0.7018 'International Tables Vol C Tables 4.2.6.8 and 6.1.1.4'

_space_group_crystal_system      triclinic
_space_group_IT_number           2
_space_group_name_H-M_alt        'P -1'
_space_group_name_Hall           '-P 1'

_shelx_space_group_comment       
;
The symmetry employed for this shelxl refinement is uniquely defined
by the following loop, which should always be used as a source of
symmetry information in preference to the above space-group names.
They are only intended as comments.
;

loop_
_space_group_symop_operation_xyz
'x, y, z'
'-x, -y, -z'

_cell_length_a                   11.8915(4)
_cell_length_b                   14.4371(5)
_cell_length_c                   15.9414(6)
_cell_angle_alpha                84.9399(13)
_cell_angle_beta                 77.9747(13)
_cell_angle_gamma                68.7283(13)
_cell_volume                     2494.14(15)
_cell_formula_units_Z            2
_cell_measurement_temperature    180(2)
_cell_measurement_reflns_used    9872
_cell_measurement_theta_min      3.29
_cell_measurement_theta_max      67.53

_exptl_crystal_description       block
_exptl_crystal_colour            colourless
_exptl_crystal_density_meas      ?
_exptl_crystal_density_method    ?
_exptl_crystal_density_diffrn    1.613
_exptl_crystal_F_000             1221
_exptl_transmission_factor_min   ?
_exptl_transmission_factor_max   ?
_exptl_crystal_size_max          0.100
_exptl_crystal_size_mid          0.050
_exptl_crystal_size_min          0.050
_exptl_absorpt_coefficient_mu    11.367
_shelx_estimated_absorpt_T_min   0.396
_shelx_estimated_absorpt_T_max   0.600
_exptl_absorpt_correction_type   multi-scan
_exptl_absorpt_correction_T_min  0.5917
_exptl_absorpt_correction_T_max  0.7528
_exptl_absorpt_process_details   'SADABS (Bruker, 2014)'

_diffrn_ambient_temperature      180(2)
_diffrn_radiation_wavelength     1.54178
_diffrn_radiation_type           CuK\a
_diffrn_source                   'Incoatec I\mS Cu microsource'
_diffrn_measurement_device_type  'Bruker D8-QUEST PHOTON-100'
_diffrn_measurement_method       '\w and \f-scans'
_diffrn_detector_area_resol_mean ?
_diffrn_reflns_number            27628
_diffrn_reflns_av_unetI/netI     0.0288
_diffrn_reflns_av_R_equivalents  0.0314
_diffrn_reflns_limit_h_min       -14
_diffrn_reflns_limit_h_max       14
_diffrn_reflns_limit_k_min       -17
_diffrn_reflns_limit_k_max       17
_diffrn_reflns_limit_l_min       -18
_diffrn_reflns_limit_l_max       19
_diffrn_reflns_theta_min         2.834
_diffrn_reflns_theta_max         67.527
_diffrn_reflns_theta_full        67.527
_diffrn_measured_fraction_theta_max 0.980
_diffrn_measured_fraction_theta_full 0.980
_diffrn_reflns_Laue_measured_fraction_max 0.980
_diffrn_reflns_Laue_measured_fraction_full 0.980
_diffrn_reflns_point_group_measured_fraction_max 0.980
_diffrn_reflns_point_group_measured_fraction_full 0.980
_reflns_number_total             8826
_reflns_number_gt                7492
_reflns_threshold_expression     'I > 2\s(I)'
_reflns_Friedel_coverage         0.000
_reflns_Friedel_fraction_max     .
_reflns_Friedel_fraction_full    .

_reflns_special_details          
;
Reflections were merged by SHELXL according to the crystal
class for the calculation of statistics and refinement.

_reflns_Friedel_fraction is defined as the number of unique
Friedel pairs measured divided by the number that would be
possible theoretically, ignoring centric projections and
systematic absences.
;

_computing_data_collection       'APEX2 (Bruker, 2014)'
_computing_cell_refinement       'SAINT (Bruker, 2014)'
_computing_data_reduction        SAINT
_computing_structure_solution    'SHELXT (Sheldrick, 2015)'
_computing_structure_refinement  'SHELXL (Sheldrick, 2015)'
_computing_molecular_graphics    'Mercury (Macrae et al., 2008)'
_computing_publication_material  SHELXL

_refine_special_details          
;
One dichloromethane solvent molecule is disordered across an inversion centre.
It is modelled with 50% total site occupancy to give reasonable displacement
parameters.
;

_refine_ls_structure_factor_coef Fsqd
_refine_ls_matrix_type           full
_refine_ls_weighting_scheme      calc
_refine_ls_weighting_details     
'w=1/[\s^2^(Fo^2^)+(0.0332P)^2^+5.5788P] where P=(Fo^2^+2Fc^2^)/3'
_atom_sites_solution_primary     ?
_atom_sites_solution_secondary   ?
_atom_sites_solution_hydrogens   mixed
_refine_ls_hydrogen_treatment    constr
_refine_ls_extinction_method     none
_refine_ls_extinction_coef       .
_refine_ls_number_reflns         8826
_refine_ls_number_parameters     537
_refine_ls_number_restraints     2
_refine_ls_R_factor_all          0.0397
_refine_ls_R_factor_gt           0.0322
_refine_ls_wR_factor_ref         0.0816
_refine_ls_wR_factor_gt          0.0776
_refine_ls_goodness_of_fit_ref   1.024
_refine_ls_restrained_S_all      1.027
_refine_ls_shift/su_max          0.033
_refine_ls_shift/su_mean         0.000
_refine_diff_density_max         1.398
_refine_diff_density_min         -0.913
_refine_diff_density_rms         0.087

loop_
_atom_site_label
_atom_site_type_symbol
_atom_site_fract_x
_atom_site_fract_y
_atom_site_fract_z
_atom_site_U_iso_or_equiv
_atom_site_adp_type
_atom_site_occupancy
_atom_site_site_symmetry_order
_atom_site_calc_flag
_atom_site_refinement_flags_posn
_atom_site_refinement_flags_adp
_atom_site_refinement_flags_occupancy
_atom_site_disorder_assembly
_atom_site_disorder_group
Pd1 Pd 0.65499(2) 0.32995(2) 0.76840(2) 0.02498(8) Uani 1 1 d . . . . .
Pd2 Pd 0.64778(2) 0.51933(2) 0.70267(2) 0.02092(7) Uani 1 1 d . . . . .
Pd3 Pd 0.64419(2) 0.70609(2) 0.62909(2) 0.02355(7) Uani 1 1 d . . . . .
O1 O 0.4660(3) 0.4025(2) 0.79338(19) 0.0384(7) Uani 1 1 d . . . . .
O2 O 0.4647(2) 0.5511(2) 0.73602(18) 0.0330(6) Uani 1 1 d . . . . .
O3 O 0.6595(3) 0.4063(2) 0.88050(16) 0.0336(6) Uani 1 1 d . . . . .
O4 O 0.6497(3) 0.5546(2) 0.82145(16) 0.0328(6) Uani 1 1 d . . . . .
O5 O 0.8330(2) 0.47743(19) 0.67302(17) 0.0298(6) Uani 1 1 d . . . . .
O6 O 0.8396(2) 0.62772(19) 0.63014(17) 0.0309(6) Uani 1 1 d . . . . .
O7 O 0.6425(2) 0.49126(19) 0.58216(16) 0.0286(6) Uani 1 1 d . . . . .
O8 O 0.6659(3) 0.6308(2) 0.51851(16) 0.0357(7) Uani 1 1 d . . . . .
F1 F 1.0639(3) 0.1255(3) 1.01422(18) 0.0646(9) Uani 1 1 d . . . . .
F2 F 0.8911(3) 0.2508(2) 1.01270(17) 0.0620(8) Uani 1 1 d . . . . .
F3 F 0.9961(2) 0.8064(2) 0.6825(2) 0.0632(9) Uani 1 1 d . . . . .
F4 F 0.9658(3) 0.9325(2) 0.7616(2) 0.0643(9) Uani 1 1 d . . . . .
N1 N 0.8429(3) 0.2615(2) 0.72712(18) 0.0259(7) Uani 1 1 d . . . . .
H1 H 0.8720 0.3174 0.7046 0.031 Uiso 1 1 calc R U . . .
N2 N 0.5999(3) 0.7803(2) 0.74403(19) 0.0230(6) Uani 1 1 d . . . . .
H2 H 0.6077 0.7271 0.7894 0.028 Uiso 1 1 calc R U . . .
C1 C 0.6473(4) 0.2580(3) 0.6708(3) 0.0377(10) Uani 1 1 d . . . . .
H1A H 0.6387 0.1937 0.6910 0.045 Uiso 1 1 calc R U . . .
H1B H 0.5751 0.2978 0.6452 0.045 Uiso 1 1 calc R U . . .
C2 C 0.7644(4) 0.2404(3) 0.6043(3) 0.0351(9) Uani 1 1 d . . . . .
H2A H 0.7642 0.3066 0.5797 0.042 Uiso 1 1 calc R U . . .
C3 C 0.7686(5) 0.1776(4) 0.5307(3) 0.0546(13) Uani 1 1 d . . . . .
H3A H 0.6911 0.2057 0.5096 0.082 Uiso 1 1 calc R U . . .
H3B H 0.7805 0.1093 0.5512 0.082 Uiso 1 1 calc R U . . .
H3C H 0.8368 0.1776 0.4841 0.082 Uiso 1 1 calc R U . . .
C4 C 0.8730(4) 0.1971(3) 0.6503(2) 0.0282(8) Uani 1 1 d . . . . .
H4A H 0.8748 0.1297 0.6725 0.034 Uiso 1 1 calc R U . . .
C5 C 1.0024(4) 0.1845(3) 0.5978(2) 0.0358(9) Uani 1 1 d . . . . .
H5A H 1.0526 0.1872 0.6400 0.043 Uiso 1 1 calc R U . . .
C6 C 1.0046(5) 0.2687(4) 0.5329(3) 0.0546(14) Uani 1 1 d . . . . .
H6A H 1.0899 0.2637 0.5108 0.082 Uiso 1 1 calc R U . . .
H6B H 0.9587 0.3328 0.5610 0.082 Uiso 1 1 calc R U . . .
H6C H 0.9667 0.2634 0.4854 0.082 Uiso 1 1 calc R U . . .
C7 C 1.0664(5) 0.0833(4) 0.5561(3) 0.0499(12) Uani 1 1 d . . . . .
H7A H 1.1504 0.0767 0.5280 0.075 Uiso 1 1 calc R U . . .
H7B H 1.0212 0.0770 0.5133 0.075 Uiso 1 1 calc R U . . .
H7C H 1.0688 0.0310 0.6000 0.075 Uiso 1 1 calc R U . . .
C8 C 0.9192(3) 0.2112(3) 0.7931(2) 0.0255(8) Uani 1 1 d . . . . .
H8A H 0.9926 0.1558 0.7646 0.031 Uiso 1 1 calc R U . . .
C9 C 0.8489(4) 0.1664(3) 0.8658(2) 0.0295(8) Uani 1 1 d . . . . .
H9A H 0.8206 0.1193 0.8422 0.035 Uiso 1 1 calc R U . . .
H9B H 0.7756 0.2198 0.8953 0.035 Uiso 1 1 calc R U . . .
C10 C 0.9313(4) 0.1119(3) 0.9299(3) 0.0386(10) Uani 1 1 d . . . . .
H10A H 0.8829 0.0878 0.9792 0.046 Uiso 1 1 calc R U . . .
H10B H 0.9991 0.0536 0.9021 0.046 Uiso 1 1 calc R U . . .
C11 C 0.9831(4) 0.1790(4) 0.9606(3) 0.0439(11) Uani 1 1 d . . . . .
C12 C 1.0472(4) 0.2299(4) 0.8919(3) 0.0427(11) Uani 1 1 d . . . . .
H12A H 1.1237 0.1802 0.8616 0.051 Uiso 1 1 calc R U . . .
H12B H 1.0698 0.2787 0.9181 0.051 Uiso 1 1 calc R U . . .
C13 C 0.9646(4) 0.2832(3) 0.8275(3) 0.0343(9) Uani 1 1 d . . . . .
H13A H 0.8935 0.3391 0.8559 0.041 Uiso 1 1 calc R U . . .
H13B H 1.0112 0.3107 0.7795 0.041 Uiso 1 1 calc R U . . .
C14 C 0.4688(4) 0.7796(3) 0.6260(3) 0.0379(10) Uani 1 1 d . . . . .
H14A H 0.4595 0.8426 0.5931 0.045 Uiso 1 1 calc R U . . .
H14B H 0.4362 0.7394 0.5975 0.045 Uiso 1 1 calc R U . . .
C15 C 0.3980(4) 0.8016(3) 0.7174(3) 0.0363(9) Uani 1 1 d . . . . .
H15A H 0.3998 0.7371 0.7467 0.044 Uiso 1 1 calc R U . . .
C16 C 0.2635(4) 0.8666(4) 0.7177(4) 0.0602(15) Uani 1 1 d . . . . .
H16A H 0.2168 0.8731 0.7766 0.090 Uiso 1 1 calc R U . . .
H16B H 0.2285 0.8358 0.6825 0.090 Uiso 1 1 calc R U . . .
H16C H 0.2590 0.9326 0.6940 0.090 Uiso 1 1 calc R U . . .
C17 C 0.4664(3) 0.8470(3) 0.7626(3) 0.0303(8) Uani 1 1 d . . . . .
H17A H 0.4604 0.9131 0.7349 0.036 Uiso 1 1 calc R U . . .
C18 C 0.4202(4) 0.8635(3) 0.8598(3) 0.0378(10) Uani 1 1 d . . . . .
H18A H 0.4909 0.8661 0.8830 0.045 Uiso 1 1 calc R U . . .
C19 C 0.3862(5) 0.7781(4) 0.9073(3) 0.0531(13) Uani 1 1 d . . . . .
H19A H 0.3706 0.7881 0.9693 0.080 Uiso 1 1 calc R U . . .
H19B H 0.4540 0.7152 0.8923 0.080 Uiso 1 1 calc R U . . .
H19C H 0.3121 0.7763 0.8909 0.080 Uiso 1 1 calc R U . . .
C20 C 0.3162(5) 0.9646(4) 0.8802(4) 0.0581(14) Uani 1 1 d . . . . .
H20A H 0.2971 0.9755 0.9421 0.087 Uiso 1 1 calc R U . . .
H20B H 0.2428 0.9649 0.8612 0.087 Uiso 1 1 calc R U . . .
H20C H 0.3424 1.0177 0.8502 0.087 Uiso 1 1 calc R U . . .
C21 C 0.6836(3) 0.8318(3) 0.7578(2) 0.0248(8) Uani 1 1 d . . . . .
H21A H 0.6349 0.8866 0.7993 0.030 Uiso 1 1 calc R U . . .
C22 C 0.7314(4) 0.8783(3) 0.6753(3) 0.0333(9) Uani 1 1 d . . . . .
H22A H 0.6615 0.9232 0.6498 0.040 Uiso 1 1 calc R U . . .
H22B H 0.7831 0.8256 0.6335 0.040 Uiso 1 1 calc R U . . .
C23 C 0.8070(4) 0.9368(3) 0.6942(3) 0.0412(10) Uani 1 1 d . . . . .
H23A H 0.8434 0.9623 0.6397 0.049 Uiso 1 1 calc R U . . .
H23B H 0.7525 0.9946 0.7301 0.049 Uiso 1 1 calc R U . . .
C24 C 0.9068(4) 0.8742(4) 0.7395(3) 0.0441(11) Uani 1 1 d . . . . .
C25 C 0.8668(4) 0.8194(4) 0.8173(3) 0.0430(11) Uani 1 1 d . . . . .
H25A H 0.8173 0.8674 0.8634 0.052 Uiso 1 1 calc R U . . .
H25B H 0.9401 0.7727 0.8382 0.052 Uiso 1 1 calc R U . . .
C26 C 0.7903(4) 0.7615(3) 0.7971(3) 0.0349(9) Uani 1 1 d . . . . .
H26A H 0.8425 0.7076 0.7566 0.042 Uiso 1 1 calc R U . . .
H26B H 0.7585 0.7310 0.8505 0.042 Uiso 1 1 calc R U . . .
C27 C 0.4137(3) 0.4915(3) 0.7739(2) 0.0303(9) Uani 1 1 d . . . . .
C28 C 0.2758(4) 0.5352(4) 0.7983(3) 0.0444(11) Uani 1 1 d . . . . .
H28A H 0.2420 0.4818 0.8049 0.067 Uiso 1 1 calc R U . . .
H28B H 0.2430 0.5817 0.7533 0.067 Uiso 1 1 calc R U . . .
H28C H 0.2526 0.5705 0.8525 0.067 Uiso 1 1 calc R U . . .
C29 C 0.6526(3) 0.4934(3) 0.8840(2) 0.0289(8) Uani 1 1 d . . . . .
C30 C 0.6479(5) 0.5329(4) 0.9700(3) 0.0501(12) Uani 1 1 d . . . . .
H30A H 0.6938 0.4785 1.0048 0.075 Uiso 1 1 calc R U . . .
H30B H 0.5622 0.5611 0.9996 0.075 Uiso 1 1 calc R U . . .
H30C H 0.6847 0.5846 0.9613 0.075 Uiso 1 1 calc R U . . .
C31 C 0.8889(3) 0.5381(3) 0.6456(2) 0.0270(8) Uani 1 1 d . . . . .
C32 C 1.0262(4) 0.4952(4) 0.6325(3) 0.0481(12) Uani 1 1 d . . . . .
H32A H 1.0609 0.4962 0.5712 0.072 Uiso 1 1 calc R U . . .
H32B H 1.0519 0.4266 0.6543 0.072 Uiso 1 1 calc R U . . .
H32C H 1.0556 0.5349 0.6635 0.072 Uiso 1 1 calc R U . . .
C33 C 0.6548(3) 0.5480(3) 0.5179(2) 0.0263(8) Uani 1 1 d . . . . .
C34 C 0.6531(4) 0.5111(3) 0.4330(3) 0.0379(10) Uani 1 1 d . . . . .
H34A H 0.6904 0.5459 0.3864 0.057 Uiso 1 1 calc R U . . .
H34B H 0.5680 0.5237 0.4281 0.057 Uiso 1 1 calc R U . . .
H34C H 0.6998 0.4395 0.4292 0.057 Uiso 1 1 calc R U . . .
C100 C 0.4686(5) 0.2021(4) 0.8929(4) 0.0639(15) Uani 1 1 d . . . . .
H101 H 0.4528 0.2202 0.8340 0.077 Uiso 1 1 calc R U . . .
H102 H 0.5079 0.2462 0.9087 0.077 Uiso 1 1 calc R U . . .
Cl1 Cl 0.32930(13) 0.21970(13) 0.96391(11) 0.0783(5) Uani 1 1 d . . . . .
Cl2 Cl 0.56739(15) 0.07914(12) 0.89544(13) 0.0878(5) Uani 1 1 d . . . . .
C101 C 0.6225(8) 0.8064(6) 0.3893(5) 0.099(3) Uani 1 1 d . . . . .
H103 H 0.5413 0.7993 0.3961 0.119 Uiso 1 1 calc R U . . .
H104 H 0.6642 0.7646 0.4344 0.119 Uiso 1 1 calc R U . . .
Cl3 Cl 0.7075(2) 0.7593(2) 0.29090(14) 0.1309(9) Uani 1 1 d . . . . .
Cl4 Cl 0.5993(4) 0.9245(2) 0.4073(2) 0.1862(15) Uani 1 1 d . . . . .
C103 C 0.949(3) 0.494(4) 1.0140(13) 0.142(16) Uiso 0.25 1 d D . P . .
H105 H 0.9273 0.4362 1.0134 0.170 Uiso 0.25 1 d R U P . .
H106 H 0.8745 0.5465 1.0377 0.170 Uiso 0.25 1 d R U P . .
Cl5 Cl 0.9726(3) 0.5276(4) 0.9107(5) 0.163(3) Uani 0.5 1 d D . P . .

loop_
_atom_site_aniso_label
_atom_site_aniso_U_11
_atom_site_aniso_U_22
_atom_site_aniso_U_33
_atom_site_aniso_U_23
_atom_site_aniso_U_13
_atom_site_aniso_U_12
Pd1 0.02564(15) 0.02485(14) 0.02476(14) 0.00410(10) -0.00423(11) -0.01062(11)
Pd2 0.02267(14) 0.02260(13) 0.01873(13) 0.00211(9) -0.00431(9) -0.00979(10)
Pd3 0.02852(15) 0.02267(14) 0.02026(14) 0.00179(10) -0.00529(10) -0.01010(11)
O1 0.0289(15) 0.0379(17) 0.0477(18) 0.0055(13) -0.0019(13) -0.0155(13)
O2 0.0251(14) 0.0346(15) 0.0368(15) 0.0030(12) -0.0036(11) -0.0097(12)
O3 0.0420(16) 0.0338(16) 0.0195(13) 0.0012(11) -0.0045(11) -0.0079(13)
O4 0.0445(16) 0.0367(15) 0.0226(14) -0.0014(11) -0.0083(12) -0.0193(13)
O5 0.0232(13) 0.0273(14) 0.0382(15) 0.0041(11) -0.0056(11) -0.0092(11)
O6 0.0260(14) 0.0259(14) 0.0393(15) -0.0013(11) 0.0021(11) -0.0118(11)
O7 0.0366(15) 0.0311(14) 0.0221(13) -0.0003(11) -0.0060(11) -0.0165(12)
O8 0.0579(19) 0.0354(16) 0.0182(13) 0.0023(11) -0.0061(12) -0.0228(14)
F1 0.0627(19) 0.093(2) 0.0397(15) 0.0135(15) -0.0332(14) -0.0199(17)
F2 0.0576(18) 0.084(2) 0.0362(15) -0.0200(14) -0.0042(13) -0.0139(16)
F3 0.0325(14) 0.086(2) 0.0674(19) -0.0345(17) 0.0121(13) -0.0204(14)
F4 0.0501(17) 0.086(2) 0.076(2) -0.0247(17) -0.0039(15) -0.0456(17)
N1 0.0313(17) 0.0282(16) 0.0187(15) 0.0006(12) -0.0053(12) -0.0111(14)
N2 0.0196(15) 0.0249(16) 0.0240(15) -0.0003(12) -0.0030(12) -0.0078(12)
C1 0.042(2) 0.033(2) 0.045(3) -0.0016(18) -0.019(2) -0.0148(19)
C2 0.045(2) 0.030(2) 0.031(2) -0.0008(16) -0.0138(18) -0.0099(18)
C3 0.067(3) 0.053(3) 0.044(3) -0.011(2) -0.029(2) -0.009(3)
C4 0.037(2) 0.0255(19) 0.0211(18) -0.0024(14) -0.0067(15) -0.0083(16)
C5 0.044(2) 0.039(2) 0.0220(19) -0.0049(16) 0.0030(17) -0.0159(19)
C6 0.078(4) 0.050(3) 0.035(2) -0.007(2) 0.013(2) -0.033(3)
C7 0.047(3) 0.047(3) 0.045(3) -0.011(2) 0.002(2) -0.009(2)
C8 0.0259(19) 0.029(2) 0.0204(18) 0.0022(14) -0.0055(14) -0.0077(16)
C9 0.033(2) 0.034(2) 0.0228(19) 0.0079(15) -0.0072(16) -0.0141(17)
C10 0.039(2) 0.043(2) 0.030(2) 0.0119(18) -0.0094(18) -0.011(2)
C11 0.040(2) 0.061(3) 0.025(2) -0.0001(19) -0.0127(18) -0.007(2)
C12 0.038(2) 0.053(3) 0.045(3) -0.004(2) -0.017(2) -0.020(2)
C13 0.032(2) 0.038(2) 0.039(2) 0.0029(18) -0.0098(17) -0.0188(18)
C14 0.037(2) 0.038(2) 0.039(2) 0.0030(18) -0.0184(19) -0.0088(19)
C15 0.025(2) 0.039(2) 0.044(2) -0.0043(19) -0.0115(18) -0.0068(18)
C16 0.029(2) 0.068(4) 0.077(4) -0.011(3) -0.021(2) -0.002(2)
C17 0.0209(19) 0.030(2) 0.036(2) 0.0009(16) -0.0024(16) -0.0057(16)
C18 0.025(2) 0.045(3) 0.039(2) -0.0093(19) 0.0016(17) -0.0095(18)
C19 0.041(3) 0.064(3) 0.041(3) 0.003(2) 0.007(2) -0.013(2)
C20 0.043(3) 0.054(3) 0.063(3) -0.022(3) 0.007(2) -0.005(2)
C21 0.0243(18) 0.0265(19) 0.0249(18) -0.0048(14) -0.0027(14) -0.0106(15)
C22 0.037(2) 0.035(2) 0.033(2) 0.0036(17) -0.0063(17) -0.0193(18)
C23 0.044(3) 0.049(3) 0.036(2) -0.0045(19) 0.0019(19) -0.028(2)
C24 0.030(2) 0.058(3) 0.049(3) -0.023(2) 0.0048(19) -0.024(2)
C25 0.037(2) 0.055(3) 0.043(3) -0.008(2) -0.015(2) -0.017(2)
C26 0.035(2) 0.043(2) 0.031(2) 0.0021(17) -0.0128(17) -0.0147(19)
C27 0.026(2) 0.042(2) 0.0237(19) -0.0042(16) -0.0045(15) -0.0121(18)
C28 0.024(2) 0.064(3) 0.042(3) -0.005(2) -0.0015(18) -0.013(2)
C29 0.0243(19) 0.041(2) 0.0196(18) -0.0015(16) -0.0052(14) -0.0083(17)
C30 0.069(3) 0.061(3) 0.025(2) -0.006(2) -0.014(2) -0.025(3)
C31 0.0251(19) 0.033(2) 0.0254(19) -0.0035(15) -0.0025(15) -0.0130(17)
C32 0.025(2) 0.046(3) 0.072(3) 0.004(2) -0.008(2) -0.013(2)
C33 0.0238(19) 0.032(2) 0.0226(19) -0.0015(15) -0.0051(14) -0.0089(16)
C34 0.043(2) 0.055(3) 0.023(2) -0.0060(18) -0.0078(17) -0.024(2)
C100 0.059(3) 0.071(4) 0.059(3) 0.005(3) 0.001(3) -0.027(3)
Cl1 0.0511(8) 0.0966(12) 0.0840(11) -0.0344(9) 0.0115(7) -0.0281(8)
Cl2 0.0676(10) 0.0606(9) 0.1254(15) -0.0243(9) 0.0098(9) -0.0215(8)
C101 0.138(7) 0.085(5) 0.075(5) 0.019(4) 0.000(5) -0.056(5)
Cl3 0.1037(16) 0.184(3) 0.0774(13) 0.0085(14) 0.0075(11) -0.0341(16)
Cl4 0.277(4) 0.0808(16) 0.198(3) 0.0329(18) -0.047(3) -0.067(2)
Cl5 0.046(2) 0.121(4) 0.284(7) 0.083(4) 0.005(3) -0.025(2)

_geom_special_details            
;
All esds (except the esd in the dihedral angle between two l.s. planes)
are estimated using the full covariance matrix.  The cell esds are taken
into account individually in the estimation of esds in distances, angles
and torsion angles; correlations between esds in cell parameters are only
used when they are defined by crystal symmetry.  An approximate (isotropic)
treatment of cell esds is used for estimating esds involving l.s. planes.
;

loop_
_geom_bond_atom_site_label_1
_geom_bond_atom_site_label_2
_geom_bond_distance
_geom_bond_site_symmetry_2
_geom_bond_publ_flag
Pd1 C1 1.980(4) . ?
Pd1 O1 2.073(3) . ?
Pd1 N1 2.074(3) . ?
Pd1 O3 2.200(3) . ?
Pd1 Pd2 2.8182(4) . ?
Pd2 O4 2.010(3) . ?
Pd2 O7 2.016(2) . ?
Pd2 O2 2.018(3) . ?
Pd2 O5 2.022(3) . ?
Pd2 Pd3 2.8333(4) . ?
Pd3 C14 1.976(4) . ?
Pd3 O8 2.074(3) . ?
Pd3 N2 2.078(3) . ?
Pd3 O6 2.188(3) . ?
O1 C27 1.251(5) . ?
O2 C27 1.268(5) . ?
O3 C29 1.236(5) . ?
O4 C29 1.269(5) . ?
O5 C31 1.279(4) . ?
O6 C31 1.238(5) . ?
O7 C33 1.272(4) . ?
O8 C33 1.251(5) . ?
F1 C11 1.392(5) . ?
F2 C11 1.382(5) . ?
F3 C24 1.383(5) . ?
F4 C24 1.382(5) . ?
N1 C8 1.498(4) . ?
N1 C4 1.507(5) . ?
N1 H1 1.0000 . ?
N2 C21 1.499(4) . ?
N2 C17 1.510(4) . ?
N2 H2 1.0000 . ?
C1 C2 1.517(6) . ?
C1 H1A 0.9900 . ?
C1 H1B 0.9900 . ?
C2 C4 1.525(5) . ?
C2 C3 1.526(6) . ?
C2 H2A 1.0000 . ?
C3 H3A 0.9800 . ?
C3 H3B 0.9800 . ?
C3 H3C 0.9800 . ?
C4 C5 1.545(6) . ?
C4 H4A 1.0000 . ?
C5 C7 1.520(6) . ?
C5 C6 1.529(6) . ?
C5 H5A 1.0000 . ?
C6 H6A 0.9800 . ?
C6 H6B 0.9800 . ?
C6 H6C 0.9800 . ?
C7 H7A 0.9800 . ?
C7 H7B 0.9800 . ?
C7 H7C 0.9800 . ?
C8 C13 1.518(5) . ?
C8 C9 1.522(5) . ?
C8 H8A 1.0000 . ?
C9 C10 1.529(5) . ?
C9 H9A 0.9900 . ?
C9 H9B 0.9900 . ?
C10 C11 1.484(7) . ?
C10 H10A 0.9900 . ?
C10 H10B 0.9900 . ?
C11 C12 1.496(7) . ?
C12 C13 1.530(6) . ?
C12 H12A 0.9900 . ?
C12 H12B 0.9900 . ?
C13 H13A 0.9900 . ?
C13 H13B 0.9900 . ?
C14 C15 1.519(6) . ?
C14 H14A 0.9900 . ?
C14 H14B 0.9900 . ?
C15 C17 1.526(6) . ?
C15 C16 1.532(6) . ?
C15 H15A 1.0000 . ?
C16 H16A 0.9800 . ?
C16 H16B 0.9800 . ?
C16 H16C 0.9800 . ?
C17 C18 1.541(6) . ?
C17 H17A 1.0000 . ?
C18 C19 1.525(7) . ?
C18 C20 1.540(6) . ?
C18 H18A 1.0000 . ?
C19 H19A 0.9800 . ?
C19 H19B 0.9800 . ?
C19 H19C 0.9800 . ?
C20 H20A 0.9800 . ?
C20 H20B 0.9800 . ?
C20 H20C 0.9800 . ?
C21 C22 1.522(5) . ?
C21 C26 1.523(5) . ?
C21 H21A 1.0000 . ?
C22 C23 1.523(6) . ?
C22 H22A 0.9900 . ?
C22 H22B 0.9900 . ?
C23 C24 1.488(7) . ?
C23 H23A 0.9900 . ?
C23 H23B 0.9900 . ?
C24 C25 1.497(7) . ?
C25 C26 1.533(6) . ?
C25 H25A 0.9900 . ?
C25 H25B 0.9900 . ?
C26 H26A 0.9900 . ?
C26 H26B 0.9900 . ?
C27 C28 1.505(5) . ?
C28 H28A 0.9800 . ?
C28 H28B 0.9800 . ?
C28 H28C 0.9800 . ?
C29 C30 1.514(5) . ?
C30 H30A 0.9800 . ?
C30 H30B 0.9800 . ?
C30 H30C 0.9800 . ?
C31 C32 1.496(5) . ?
C32 H32A 0.9800 . ?
C32 H32B 0.9800 . ?
C32 H32C 0.9800 . ?
C33 C34 1.503(5) . ?
C34 H34A 0.9800 . ?
C34 H34B 0.9800 . ?
C34 H34C 0.9800 . ?
C100 Cl2 1.740(6) . ?
C100 Cl1 1.747(5) . ?
C100 H101 0.9900 . ?
C100 H102 0.9900 . ?
C101 Cl4 1.667(8) . ?
C101 Cl3 1.724(8) . ?
C101 H103 0.9900 . ?
C101 H104 0.9900 . ?
C103 C103 1.27(6) 2_767 ?
C103 Cl5 1.612(17) 2_767 ?
C103 Cl5 1.670(17) . ?
C103 H105 0.9601 . ?
C103 H106 0.9600 . ?
Cl5 C103 1.612(17) 2_767 ?

loop_
_geom_angle_atom_site_label_1
_geom_angle_atom_site_label_2
_geom_angle_atom_site_label_3
_geom_angle
_geom_angle_site_symmetry_1
_geom_angle_site_symmetry_3
_geom_angle_publ_flag
C1 Pd1 O1 92.08(15) . . ?
C1 Pd1 N1 82.72(15) . . ?
O1 Pd1 N1 172.72(12) . . ?
C1 Pd1 O3 177.60(15) . . ?
O1 Pd1 O3 87.01(11) . . ?
N1 Pd1 O3 98.39(11) . . ?
C1 Pd1 Pd2 105.49(13) . . ?
O1 Pd1 Pd2 81.54(8) . . ?
N1 Pd1 Pd2 94.90(9) . . ?
O3 Pd1 Pd2 76.57(7) . . ?
O4 Pd2 O7 177.14(11) . . ?
O4 Pd2 O2 89.49(11) . . ?
O7 Pd2 O2 89.92(11) . . ?
O4 Pd2 O5 90.09(11) . . ?
O7 Pd2 O5 90.71(11) . . ?
O2 Pd2 O5 175.81(11) . . ?
O4 Pd2 Pd1 87.81(8) . . ?
O7 Pd2 Pd1 94.88(7) . . ?
O2 Pd2 Pd1 82.55(8) . . ?
O5 Pd2 Pd1 93.27(7) . . ?
O4 Pd2 Pd3 94.62(8) . . ?
O7 Pd2 Pd3 82.70(7) . . ?
O2 Pd2 Pd3 98.29(8) . . ?
O5 Pd2 Pd3 85.91(7) . . ?
Pd1 Pd2 Pd3 177.427(12) . . ?
C14 Pd3 O8 91.15(15) . . ?
C14 Pd3 N2 82.89(15) . . ?
O8 Pd3 N2 172.60(11) . . ?
C14 Pd3 O6 178.45(15) . . ?
O8 Pd3 O6 88.74(11) . . ?
N2 Pd3 O6 97.35(11) . . ?
C14 Pd3 Pd2 103.86(13) . . ?
O8 Pd3 Pd2 80.61(7) . . ?
N2 Pd3 Pd2 96.53(8) . . ?
O6 Pd3 Pd2 77.65(7) . . ?
C27 O1 Pd1 123.9(3) . . ?
C27 O2 Pd2 125.0(3) . . ?
C29 O3 Pd1 127.3(2) . . ?
C29 O4 Pd2 122.0(3) . . ?
C31 O5 Pd2 123.2(2) . . ?
C31 O6 Pd3 126.1(2) . . ?
C33 O7 Pd2 124.2(2) . . ?
C33 O8 Pd3 124.2(2) . . ?
C8 N1 C4 112.1(3) . . ?
C8 N1 Pd1 117.9(2) . . ?
C4 N1 Pd1 112.3(2) . . ?
C8 N1 H1 104.3 . . ?
C4 N1 H1 104.3 . . ?
Pd1 N1 H1 104.3 . . ?
C21 N2 C17 112.1(3) . . ?
C21 N2 Pd3 117.1(2) . . ?
C17 N2 Pd3 111.6(2) . . ?
C21 N2 H2 104.9 . . ?
C17 N2 H2 104.9 . . ?
Pd3 N2 H2 104.9 . . ?
C2 C1 Pd1 108.9(3) . . ?
C2 C1 H1A 109.9 . . ?
Pd1 C1 H1A 109.9 . . ?
C2 C1 H1B 109.9 . . ?
Pd1 C1 H1B 109.9 . . ?
H1A C1 H1B 108.3 . . ?
C1 C2 C4 108.0(3) . . ?
C1 C2 C3 111.3(4) . . ?
C4 C2 C3 114.6(4) . . ?
C1 C2 H2A 107.6 . . ?
C4 C2 H2A 107.6 . . ?
C3 C2 H2A 107.6 . . ?
C2 C3 H3A 109.5 . . ?
C2 C3 H3B 109.5 . . ?
H3A C3 H3B 109.5 . . ?
C2 C3 H3C 109.5 . . ?
H3A C3 H3C 109.5 . . ?
H3B C3 H3C 109.5 . . ?
N1 C4 C2 106.1(3) . . ?
N1 C4 C5 111.0(3) . . ?
C2 C4 C5 117.8(3) . . ?
N1 C4 H4A 107.1 . . ?
C2 C4 H4A 107.1 . . ?
C5 C4 H4A 107.1 . . ?
C7 C5 C6 111.5(4) . . ?
C7 C5 C4 112.5(4) . . ?
C6 C5 C4 113.8(4) . . ?
C7 C5 H5A 106.1 . . ?
C6 C5 H5A 106.1 . . ?
C4 C5 H5A 106.1 . . ?
C5 C6 H6A 109.5 . . ?
C5 C6 H6B 109.5 . . ?
H6A C6 H6B 109.5 . . ?
C5 C6 H6C 109.5 . . ?
H6A C6 H6C 109.5 . . ?
H6B C6 H6C 109.5 . . ?
C5 C7 H7A 109.5 . . ?
C5 C7 H7B 109.5 . . ?
H7A C7 H7B 109.5 . . ?
C5 C7 H7C 109.5 . . ?
H7A C7 H7C 109.5 . . ?
H7B C7 H7C 109.5 . . ?
N1 C8 C13 110.4(3) . . ?
N1 C8 C9 111.6(3) . . ?
C13 C8 C9 110.8(3) . . ?
N1 C8 H8A 108.0 . . ?
C13 C8 H8A 108.0 . . ?
C9 C8 H8A 108.0 . . ?
C8 C9 C10 110.1(3) . . ?
C8 C9 H9A 109.6 . . ?
C10 C9 H9A 109.6 . . ?
C8 C9 H9B 109.6 . . ?
C10 C9 H9B 109.6 . . ?
H9A C9 H9B 108.1 . . ?
C11 C10 C9 110.6(4) . . ?
C11 C10 H10A 109.5 . . ?
C9 C10 H10A 109.5 . . ?
C11 C10 H10B 109.5 . . ?
C9 C10 H10B 109.5 . . ?
H10A C10 H10B 108.1 . . ?
F2 C11 F1 104.5(3) . . ?
F2 C11 C10 109.8(4) . . ?
F1 C11 C10 109.1(4) . . ?
F2 C11 C12 108.4(4) . . ?
F1 C11 C12 109.2(4) . . ?
C10 C11 C12 115.3(4) . . ?
C11 C12 C13 110.8(4) . . ?
C11 C12 H12A 109.5 . . ?
C13 C12 H12A 109.5 . . ?
C11 C12 H12B 109.5 . . ?
C13 C12 H12B 109.5 . . ?
H12A C12 H12B 108.1 . . ?
C8 C13 C12 110.1(3) . . ?
C8 C13 H13A 109.6 . . ?
C12 C13 H13A 109.6 . . ?
C8 C13 H13B 109.6 . . ?
C12 C13 H13B 109.6 . . ?
H13A C13 H13B 108.2 . . ?
C15 C14 Pd3 108.8(3) . . ?
C15 C14 H14A 109.9 . . ?
Pd3 C14 H14A 109.9 . . ?
C15 C14 H14B 109.9 . . ?
Pd3 C14 H14B 109.9 . . ?
H14A C14 H14B 108.3 . . ?
C14 C15 C17 107.3(3) . . ?
C14 C15 C16 110.5(4) . . ?
C17 C15 C16 114.4(4) . . ?
C14 C15 H15A 108.1 . . ?
C17 C15 H15A 108.1 . . ?
C16 C15 H15A 108.1 . . ?
C15 C16 H16A 109.5 . . ?
C15 C16 H16B 109.5 . . ?
H16A C16 H16B 109.5 . . ?
C15 C16 H16C 109.5 . . ?
H16A C16 H16C 109.5 . . ?
H16B C16 H16C 109.5 . . ?
N2 C17 C15 106.4(3) . . ?
N2 C17 C18 110.7(3) . . ?
C15 C17 C18 116.5(3) . . ?
N2 C17 H17A 107.6 . . ?
C15 C17 H17A 107.6 . . ?
C18 C17 H17A 107.6 . . ?
C19 C18 C20 111.8(4) . . ?
C19 C18 C17 113.7(4) . . ?
C20 C18 C17 112.4(4) . . ?
C19 C18 H18A 106.1 . . ?
C20 C18 H18A 106.1 . . ?
C17 C18 H18A 106.1 . . ?
C18 C19 H19A 109.5 . . ?
C18 C19 H19B 109.5 . . ?
H19A C19 H19B 109.5 . . ?
C18 C19 H19C 109.5 . . ?
H19A C19 H19C 109.5 . . ?
H19B C19 H19C 109.5 . . ?
C18 C20 H20A 109.5 . . ?
C18 C20 H20B 109.5 . . ?
H20A C20 H20B 109.5 . . ?
C18 C20 H20C 109.5 . . ?
H20A C20 H20C 109.5 . . ?
H20B C20 H20C 109.5 . . ?
N2 C21 C22 111.9(3) . . ?
N2 C21 C26 111.4(3) . . ?
C22 C21 C26 110.3(3) . . ?
N2 C21 H21A 107.7 . . ?
C22 C21 H21A 107.7 . . ?
C26 C21 H21A 107.7 . . ?
C21 C22 C23 109.8(3) . . ?
C21 C22 H22A 109.7 . . ?
C23 C22 H22A 109.7 . . ?
C21 C22 H22B 109.7 . . ?
C23 C22 H22B 109.7 . . ?
H22A C22 H22B 108.2 . . ?
C24 C23 C22 111.5(4) . . ?
C24 C23 H23A 109.3 . . ?
C22 C23 H23A 109.3 . . ?
C24 C23 H23B 109.3 . . ?
C22 C23 H23B 109.3 . . ?
H23A C23 H23B 108.0 . . ?
F4 C24 F3 104.5(3) . . ?
F4 C24 C23 109.2(4) . . ?
F3 C24 C23 108.8(4) . . ?
F4 C24 C25 109.7(4) . . ?
F3 C24 C25 109.0(4) . . ?
C23 C24 C25 115.2(4) . . ?
C24 C25 C26 111.2(4) . . ?
C24 C25 H25A 109.4 . . ?
C26 C25 H25A 109.4 . . ?
C24 C25 H25B 109.4 . . ?
C26 C25 H25B 109.4 . . ?
H25A C25 H25B 108.0 . . ?
C21 C26 C25 109.4(3) . . ?
C21 C26 H26A 109.8 . . ?
C25 C26 H26A 109.8 . . ?
C21 C26 H26B 109.8 . . ?
C25 C26 H26B 109.8 . . ?
H26A C26 H26B 108.2 . . ?
O1 C27 O2 126.9(4) . . ?
O1 C27 C28 118.1(4) . . ?
O2 C27 C28 115.0(4) . . ?
C27 C28 H28A 109.5 . . ?
C27 C28 H28B 109.5 . . ?
H28A C28 H28B 109.5 . . ?
C27 C28 H28C 109.5 . . ?
H28A C28 H28C 109.5 . . ?
H28B C28 H28C 109.5 . . ?
O3 C29 O4 126.2(3) . . ?
O3 C29 C30 118.3(4) . . ?
O4 C29 C30 115.5(4) . . ?
C29 C30 H30A 109.5 . . ?
C29 C30 H30B 109.5 . . ?
H30A C30 H30B 109.5 . . ?
C29 C30 H30C 109.5 . . ?
H30A C30 H30C 109.5 . . ?
H30B C30 H30C 109.5 . . ?
O6 C31 O5 125.9(3) . . ?
O6 C31 C32 118.3(4) . . ?
O5 C31 C32 115.9(4) . . ?
C31 C32 H32A 109.5 . . ?
C31 C32 H32B 109.5 . . ?
H32A C32 H32B 109.5 . . ?
C31 C32 H32C 109.5 . . ?
H32A C32 H32C 109.5 . . ?
H32B C32 H32C 109.5 . . ?
O8 C33 O7 126.9(3) . . ?
O8 C33 C34 117.5(3) . . ?
O7 C33 C34 115.6(3) . . ?
C33 C34 H34A 109.5 . . ?
C33 C34 H34B 109.5 . . ?
H34A C34 H34B 109.5 . . ?
C33 C34 H34C 109.5 . . ?
H34A C34 H34C 109.5 . . ?
H34B C34 H34C 109.5 . . ?
Cl2 C100 Cl1 111.0(3) . . ?
Cl2 C100 H101 109.4 . . ?
Cl1 C100 H101 109.4 . . ?
Cl2 C100 H102 109.4 . . ?
Cl1 C100 H102 109.4 . . ?
H101 C100 H102 108.0 . . ?
Cl4 C101 Cl3 116.8(4) . . ?
Cl4 C101 H103 108.1 . . ?
Cl3 C101 H103 108.1 . . ?
Cl4 C101 H104 108.1 . . ?
Cl3 C101 H104 108.1 . . ?
H103 C101 H104 107.3 . . ?
C103 C103 Cl5 69.6(16) 2_767 2_767 ?
C103 C103 Cl5 64.8(14) 2_767 . ?
Cl5 C103 Cl5 134(2) 2_767 . ?
C103 C103 H105 129.7 2_767 . ?
Cl5 C103 H105 104.9 2_767 . ?
Cl5 C103 H105 103.8 . . ?
C103 C103 H106 123.9 2_767 . ?
Cl5 C103 H106 102.3 2_767 . ?
Cl5 C103 H106 102.6 . . ?
H105 C103 H106 106.4 . . ?
C103 Cl5 C103 46(2) 2_767 . ?

loop_
_geom_torsion_atom_site_label_1
_geom_torsion_atom_site_label_2
_geom_torsion_atom_site_label_3
_geom_torsion_atom_site_label_4
_geom_torsion
_geom_torsion_site_symmetry_1
_geom_torsion_site_symmetry_2
_geom_torsion_site_symmetry_3
_geom_torsion_site_symmetry_4
_geom_torsion_publ_flag
Pd1 C1 C2 C4 48.8(4) . . . . ?
Pd1 C1 C2 C3 175.3(3) . . . . ?
C8 N1 C4 C2 161.7(3) . . . . ?
Pd1 N1 C4 C2 26.3(4) . . . . ?
C8 N1 C4 C5 -69.2(4) . . . . ?
Pd1 N1 C4 C5 155.4(3) . . . . ?
C1 C2 C4 N1 -47.6(4) . . . . ?
C3 C2 C4 N1 -172.3(4) . . . . ?
C1 C2 C4 C5 -172.7(3) . . . . ?
C3 C2 C4 C5 62.7(5) . . . . ?
N1 C4 C5 C7 146.9(4) . . . . ?
C2 C4 C5 C7 -90.5(5) . . . . ?
N1 C4 C5 C6 -85.1(4) . . . . ?
C2 C4 C5 C6 37.5(5) . . . . ?
C4 N1 C8 C13 136.7(3) . . . . ?
Pd1 N1 C8 C13 -90.6(3) . . . . ?
C4 N1 C8 C9 -99.5(4) . . . . ?
Pd1 N1 C8 C9 33.2(4) . . . . ?
N1 C8 C9 C10 177.6(3) . . . . ?
C13 C8 C9 C10 -58.9(4) . . . . ?
C8 C9 C10 C11 54.6(5) . . . . ?
C9 C10 C11 F2 70.0(4) . . . . ?
C9 C10 C11 F1 -176.1(3) . . . . ?
C9 C10 C11 C12 -52.8(5) . . . . ?
F2 C11 C12 C13 -71.0(5) . . . . ?
F1 C11 C12 C13 175.7(4) . . . . ?
C10 C11 C12 C13 52.5(5) . . . . ?
N1 C8 C13 C12 -177.4(3) . . . . ?
C9 C8 C13 C12 58.4(4) . . . . ?
C11 C12 C13 C8 -53.7(5) . . . . ?
Pd3 C14 C15 C17 49.6(4) . . . . ?
Pd3 C14 C15 C16 175.0(3) . . . . ?
C21 N2 C17 C15 160.5(3) . . . . ?
Pd3 N2 C17 C15 26.9(4) . . . . ?
C21 N2 C17 C18 -72.0(4) . . . . ?
Pd3 N2 C17 C18 154.4(3) . . . . ?
C14 C15 C17 N2 -48.6(4) . . . . ?
C16 C15 C17 N2 -171.6(4) . . . . ?
C14 C15 C17 C18 -172.6(3) . . . . ?
C16 C15 C17 C18 64.4(5) . . . . ?
N2 C17 C18 C19 -80.6(4) . . . . ?
C15 C17 C18 C19 41.2(5) . . . . ?
N2 C17 C18 C20 151.1(4) . . . . ?
C15 C17 C18 C20 -87.1(5) . . . . ?
C17 N2 C21 C22 -93.9(4) . . . . ?
Pd3 N2 C21 C22 36.9(4) . . . . ?
C17 N2 C21 C26 142.1(3) . . . . ?
Pd3 N2 C21 C26 -87.1(3) . . . . ?
N2 C21 C22 C23 175.2(3) . . . . ?
C26 C21 C22 C23 -60.1(4) . . . . ?
C21 C22 C23 C24 54.4(5) . . . . ?
C22 C23 C24 F4 -175.0(3) . . . . ?
C22 C23 C24 F3 71.6(5) . . . . ?
C22 C23 C24 C25 -51.1(5) . . . . ?
F4 C24 C25 C26 174.7(4) . . . . ?
F3 C24 C25 C26 -71.5(5) . . . . ?
C23 C24 C25 C26 51.0(5) . . . . ?
N2 C21 C26 C25 -175.1(3) . . . . ?
C22 C21 C26 C25 60.0(4) . . . . ?
C24 C25 C26 C21 -54.2(5) . . . . ?
Pd1 O1 C27 O2 0.6(6) . . . . ?
Pd1 O1 C27 C28 -178.3(3) . . . . ?
Pd2 O2 C27 O1 -3.6(6) . . . . ?
Pd2 O2 C27 C28 175.3(3) . . . . ?
Pd1 O3 C29 O4 -5.1(6) . . . . ?
Pd1 O3 C29 C30 175.4(3) . . . . ?
Pd2 O4 C29 O3 3.1(5) . . . . ?
Pd2 O4 C29 C30 -177.4(3) . . . . ?
Pd3 O6 C31 O5 -8.2(5) . . . . ?
Pd3 O6 C31 C32 172.4(3) . . . . ?
Pd2 O5 C31 O6 -3.3(5) . . . . ?
Pd2 O5 C31 C32 176.1(3) . . . . ?
Pd3 O8 C33 O7 -8.5(6) . . . . ?
Pd3 O8 C33 C34 170.3(3) . . . . ?
Pd2 O7 C33 O8 -3.6(5) . . . . ?
Pd2 O7 C33 C34 177.6(3) . . . . ?
Cl5 C103 Cl5 C103 0.000(10) 2_767 . . 2_767 ?

_shelx_res_file                  
;

    MG_B1_0024.res created by SHELXL-2014/7


TITL MG_B1_0024 in P-1
CELL  1.54178  11.8915  14.4371  15.9414   84.940   77.975   68.728
ZERR    2.000   0.0004   0.0005   0.0006    0.001    0.001    0.001
LATT  1
SFAC C H N O F PD CL
UNIT 72.5 129 4 16 8 6 9
SIZE 0.10 0.05 0.05
TEMP -93
L.S. 10
ACTA
BOND $H
CONF
EQIV $1 2-X, 1-Y, 2-Z
DFIX 1.75 C103 CL5   C103 CL5_$1
LIST 4
FMAP 2
PLAN -5
WGHT    0.033200    5.578800
FVAR       0.28240
PD1   6    0.654992    0.329952    0.768401    11.00000    0.02564    0.02485 =
         0.02476    0.00410   -0.00423   -0.01062
PD2   6    0.647777    0.519327    0.702666    11.00000    0.02267    0.02260 =
         0.01873    0.00211   -0.00431   -0.00979
PD3   6    0.644189    0.706090    0.629087    11.00000    0.02852    0.02267 =
         0.02026    0.00179   -0.00529   -0.01010
O1    4    0.466013    0.402470    0.793380    11.00000    0.02894    0.03787 =
         0.04774    0.00553   -0.00192   -0.01546
O2    4    0.464651    0.551125    0.736017    11.00000    0.02510    0.03464 =
         0.03677    0.00299   -0.00361   -0.00971
O3    4    0.659505    0.406276    0.880497    11.00000    0.04200    0.03379 =
         0.01950    0.00121   -0.00447   -0.00791
O4    4    0.649689    0.554603    0.821446    11.00000    0.04447    0.03674 =
         0.02256   -0.00145   -0.00829   -0.01930
O5    4    0.832967    0.477427    0.673024    11.00000    0.02322    0.02731 =
         0.03823    0.00410   -0.00561   -0.00923
O6    4    0.839624    0.627716    0.630138    11.00000    0.02602    0.02594 =
         0.03926   -0.00126    0.00207   -0.01181
O7    4    0.642539    0.491261    0.582164    11.00000    0.03664    0.03107 =
         0.02210   -0.00034   -0.00596   -0.01646
O8    4    0.665920    0.630806    0.518511    11.00000    0.05793    0.03540 =
         0.01823    0.00234   -0.00608   -0.02281
F1    5    1.063932    0.125510    1.014221    11.00000    0.06275    0.09291 =
         0.03974    0.01348   -0.03321   -0.01987
F2    5    0.891120    0.250761    1.012705    11.00000    0.05756    0.08418 =
         0.03622   -0.02004   -0.00425   -0.01390
F3    5    0.996059    0.806401    0.682467    11.00000    0.03248    0.08591 =
         0.06737   -0.03448    0.01209   -0.02045
F4    5    0.965814    0.932540    0.761620    11.00000    0.05010    0.08630 =
         0.07565   -0.02472   -0.00386   -0.04557
N1    3    0.842861    0.261538    0.727119    11.00000    0.03127    0.02825 =
         0.01868    0.00063   -0.00533   -0.01110
AFIX  13
H1    2    0.871968    0.317449    0.704610    11.00000   -1.20000
AFIX   0
N2    3    0.599934    0.780341    0.744035    11.00000    0.01956    0.02491 =
         0.02397   -0.00033   -0.00299   -0.00778
AFIX  13
H2    2    0.607661    0.727125    0.789393    11.00000   -1.20000
AFIX   0
C1    1    0.647304    0.258037    0.670802    11.00000    0.04176    0.03283 =
         0.04519   -0.00161   -0.01916   -0.01478
AFIX  23
H1A   2    0.638692    0.193676    0.691005    11.00000   -1.20000
H1B   2    0.575142    0.297777    0.645165    11.00000   -1.20000
AFIX   0
C2    1    0.764367    0.240397    0.604272    11.00000    0.04466    0.03039 =
         0.03062   -0.00081   -0.01379   -0.00993
AFIX  13
H2A   2    0.764222    0.306612    0.579734    11.00000   -1.20000
AFIX   0
C3    1    0.768561    0.177643    0.530708    11.00000    0.06660    0.05336 =
         0.04403   -0.01112   -0.02943   -0.00879
AFIX 137
H3A   2    0.691060    0.205660    0.509633    11.00000   -1.50000
H3B   2    0.780467    0.109325    0.551168    11.00000   -1.50000
H3C   2    0.836848    0.177644    0.484082    11.00000   -1.50000
AFIX   0
C4    1    0.873017    0.197088    0.650295    11.00000    0.03662    0.02546 =
         0.02114   -0.00241   -0.00666   -0.00828
AFIX  13
H4A   2    0.874764    0.129681    0.672454    11.00000   -1.20000
AFIX   0
C5    1    1.002388    0.184486    0.597830    11.00000    0.04370    0.03938 =
         0.02203   -0.00491    0.00299   -0.01593
AFIX  13
H5A   2    1.052595    0.187247    0.640032    11.00000   -1.20000
AFIX   0
C6    1    1.004604    0.268652    0.532928    11.00000    0.07791    0.05004 =
         0.03462   -0.00688    0.01292   -0.03279
AFIX 137
H6A   2    1.089869    0.263682    0.510771    11.00000   -1.50000
H6B   2    0.958701    0.332793    0.561010    11.00000   -1.50000
H6C   2    0.966664    0.263428    0.485404    11.00000   -1.50000
AFIX   0
C7    1    1.066378    0.083315    0.556073    11.00000    0.04735    0.04692 =
         0.04522   -0.01054    0.00207   -0.00852
AFIX 137
H7A   2    1.150442    0.076664    0.527987    11.00000   -1.50000
H7B   2    1.021174    0.077034    0.513328    11.00000   -1.50000
H7C   2    1.068784    0.031006    0.599977    11.00000   -1.50000
AFIX   0
C8    1    0.919190    0.211158    0.793117    11.00000    0.02589    0.02867 =
         0.02044    0.00216   -0.00547   -0.00772
AFIX  13
H8A   2    0.992611    0.155826    0.764572    11.00000   -1.20000
AFIX   0
C9    1    0.848883    0.166393    0.865803    11.00000    0.03280    0.03400 =
         0.02283    0.00794   -0.00718   -0.01414
AFIX  23
H9A   2    0.820590    0.119318    0.842221    11.00000   -1.20000
H9B   2    0.775631    0.219751    0.895341    11.00000   -1.20000
AFIX   0
C10   1    0.931299    0.111948    0.929854    11.00000    0.03912    0.04252 =
         0.02990    0.01186   -0.00938   -0.01056
AFIX  23
H10A  2    0.882913    0.087838    0.979232    11.00000   -1.20000
H10B  2    0.999053    0.053570    0.902069    11.00000   -1.20000
AFIX   0
C11   1    0.983120    0.179036    0.960619    11.00000    0.03955    0.06062 =
         0.02517   -0.00010   -0.01266   -0.00677
C12   1    1.047193    0.229880    0.891859    11.00000    0.03779    0.05318 =
         0.04488   -0.00428   -0.01658   -0.01954
AFIX  23
H12A  2    1.123745    0.180208    0.861592    11.00000   -1.20000
H12B  2    1.069790    0.278695    0.918100    11.00000   -1.20000
AFIX   0
C13   1    0.964569    0.283182    0.827526    11.00000    0.03250    0.03782 =
         0.03886    0.00287   -0.00976   -0.01883
AFIX  23
H13A  2    0.893516    0.339075    0.855903    11.00000   -1.20000
H13B  2    1.011195    0.310677    0.779513    11.00000   -1.20000
AFIX   0
C14   1    0.468832    0.779626    0.626021    11.00000    0.03713    0.03814 =
         0.03911    0.00304   -0.01842   -0.00880
AFIX  23
H14A  2    0.459549    0.842560    0.593119    11.00000   -1.20000
H14B  2    0.436181    0.739353    0.597470    11.00000   -1.20000
AFIX   0
C15   1    0.397976    0.801602    0.717364    11.00000    0.02537    0.03852 =
         0.04408   -0.00430   -0.01147   -0.00676
AFIX  13
H15A  2    0.399820    0.737073    0.746726    11.00000   -1.20000
AFIX   0
C16   1    0.263463    0.866624    0.717651    11.00000    0.02908    0.06833 =
         0.07717   -0.01115   -0.02075   -0.00208
AFIX 137
H16A  2    0.216792    0.873076    0.776600    11.00000   -1.50000
H16B  2    0.228534    0.835775    0.682486    11.00000   -1.50000
H16C  2    0.259035    0.932606    0.694049    11.00000   -1.50000
AFIX   0
C17   1    0.466446    0.847040    0.762616    11.00000    0.02090    0.02975 =
         0.03572    0.00095   -0.00239   -0.00575
AFIX  13
H17A  2    0.460364    0.913130    0.734877    11.00000   -1.20000
AFIX   0
C18   1    0.420174    0.863532    0.859779    11.00000    0.02483    0.04515 =
         0.03919   -0.00934    0.00158   -0.00949
AFIX  13
H18A  2    0.490867    0.866104    0.883009    11.00000   -1.20000
AFIX   0
C19   1    0.386173    0.778147    0.907335    11.00000    0.04134    0.06426 =
         0.04121    0.00272    0.00702   -0.01282
AFIX 137
H19A  2    0.370570    0.788107    0.969307    11.00000   -1.50000
H19B  2    0.454040    0.715183    0.892345    11.00000   -1.50000
H19C  2    0.312065    0.776297    0.890907    11.00000   -1.50000
AFIX   0
C20   1    0.316187    0.964581    0.880169    11.00000    0.04324    0.05402 =
         0.06330   -0.02151    0.00652   -0.00532
AFIX 137
H20A  2    0.297148    0.975544    0.942132    11.00000   -1.50000
H20B  2    0.242796    0.964851    0.861200    11.00000   -1.50000
H20C  2    0.342425    1.017672    0.850154    11.00000   -1.50000
AFIX   0
C21   1    0.683626    0.831776    0.757825    11.00000    0.02427    0.02649 =
         0.02485   -0.00479   -0.00271   -0.01056
AFIX  13
H21A  2    0.634877    0.886588    0.799344    11.00000   -1.20000
AFIX   0
C22   1    0.731432    0.878330    0.675276    11.00000    0.03704    0.03483 =
         0.03265    0.00361   -0.00629   -0.01927
AFIX  23
H22A  2    0.661466    0.923167    0.649784    11.00000   -1.20000
H22B  2    0.783051    0.825599    0.633489    11.00000   -1.20000
AFIX   0
C23   1    0.806954    0.936826    0.694203    11.00000    0.04415    0.04921 =
         0.03637   -0.00454    0.00195   -0.02814
AFIX  23
H23A  2    0.843351    0.962294    0.639690    11.00000   -1.20000
H23B  2    0.752450    0.994609    0.730056    11.00000   -1.20000
AFIX   0
C24   1    0.906778    0.874177    0.739542    11.00000    0.03038    0.05827 =
         0.04896   -0.02270    0.00478   -0.02364
C25   1    0.866761    0.819425    0.817281    11.00000    0.03711    0.05464 =
         0.04265   -0.00837   -0.01505   -0.01678
AFIX  23
H25A  2    0.817271    0.867402    0.863387    11.00000   -1.20000
H25B  2    0.940065    0.772725    0.838162    11.00000   -1.20000
AFIX   0
C26   1    0.790344    0.761473    0.797150    11.00000    0.03479    0.04284 =
         0.03056    0.00206   -0.01281   -0.01470
AFIX  23
H26A  2    0.842531    0.707563    0.756588    11.00000   -1.20000
H26B  2    0.758483    0.731010    0.850464    11.00000   -1.20000
AFIX   0
C27   1    0.413678    0.491460    0.773864    11.00000    0.02566    0.04217 =
         0.02374   -0.00424   -0.00453   -0.01208
C28   1    0.275785    0.535168    0.798283    11.00000    0.02351    0.06390 =
         0.04199   -0.00480   -0.00147   -0.01274
AFIX 137
H28A  2    0.241951    0.481766    0.804936    11.00000   -1.50000
H28B  2    0.243001    0.581743    0.753265    11.00000   -1.50000
H28C  2    0.252615    0.570456    0.852550    11.00000   -1.50000
AFIX   0
C29   1    0.652594    0.493433    0.883973    11.00000    0.02433    0.04065 =
         0.01962   -0.00153   -0.00518   -0.00833
C30   1    0.647884    0.532901    0.970001    11.00000    0.06921    0.06130 =
         0.02488   -0.00626   -0.01444   -0.02490
AFIX 137
H30A  2    0.693798    0.478540    1.004807    11.00000   -1.50000
H30B  2    0.562155    0.561126    0.999639    11.00000   -1.50000
H30C  2    0.684650    0.584589    0.961253    11.00000   -1.50000
AFIX   0
C31   1    0.888924    0.538122    0.645648    11.00000    0.02508    0.03265 =
         0.02535   -0.00350   -0.00254   -0.01302
C32   1    1.026167    0.495246    0.632523    11.00000    0.02530    0.04611 =
         0.07174    0.00383   -0.00778   -0.01314
AFIX 137
H32A  2    1.060930    0.496176    0.571188    11.00000   -1.50000
H32B  2    1.051895    0.426583    0.654311    11.00000   -1.50000
H32C  2    1.055583    0.534892    0.663473    11.00000   -1.50000
AFIX   0
C33   1    0.654785    0.547971    0.517879    11.00000    0.02379    0.03217 =
         0.02259   -0.00146   -0.00508   -0.00890
C34   1    0.653094    0.511052    0.433026    11.00000    0.04333    0.05489 =
         0.02305   -0.00602   -0.00778   -0.02405
AFIX 137
H34A  2    0.690405    0.545900    0.386433    11.00000   -1.50000
H34B  2    0.567981    0.523711    0.428093    11.00000   -1.50000
H34C  2    0.699796    0.439480    0.429244    11.00000   -1.50000
AFIX   0
C100  1    0.468593    0.202091    0.892937    11.00000    0.05878    0.07141 =
         0.05852    0.00464    0.00091   -0.02747
AFIX  23
H101  2    0.452850    0.220199    0.834015    11.00000   -1.20000
H102  2    0.507890    0.246224    0.908652    11.00000   -1.20000
AFIX   0
CL1   7    0.329301    0.219697    0.963911    11.00000    0.05109    0.09659 =
         0.08399   -0.03437    0.01149   -0.02813
CL2   7    0.567395    0.079141    0.895443    11.00000    0.06763    0.06061 =
         0.12543   -0.02426    0.00985   -0.02152
C101  1    0.622547    0.806371    0.389314    11.00000    0.13806    0.08454 =
         0.07452    0.01898    0.00042   -0.05592
AFIX  23
H103  2    0.541344    0.799341    0.396102    11.00000   -1.20000
H104  2    0.664172    0.764581    0.434377    11.00000   -1.20000
AFIX   0
CL3   7    0.707545    0.759339    0.290903    11.00000    0.10372    0.18381 =
         0.07738    0.00846    0.00750   -0.03414
CL4   7    0.599297    0.924511    0.407261    11.00000    0.27685    0.08077 =
         0.19818    0.03290   -0.04720   -0.06672
C103  1    0.948813    0.494075    1.014037    10.25000    0.14196
AFIX   3
H105  2    0.927333    0.436165    1.013437    10.25000   -1.20000
H106  2    0.874543    0.546495    1.037697    10.25000   -1.20000
AFIX   0
CL5   7    0.972595    0.527567    0.910740    10.50000    0.04590    0.12135 =
         0.28355    0.08337    0.00479   -0.02501

HKLF 4

REM  MG_B1_0024 in P-1
REM R1 =  0.0322 for    7492 Fo > 4sig(Fo)  and  0.0397 for all    8826 data
REM    537 parameters refined using      2 restraints

END

WGHT      0.0332      5.5807

REM Highest difference peak  1.398,  deepest hole -0.913,  1-sigma level  0.087
Q1    1   0.5213  0.9083  0.3837  11.00000  0.05    1.40
Q2    1   0.9713  0.5144  0.8653  11.00000  0.05    1.14
Q3    1   1.0094  0.4408  1.0549  11.00000  0.05    1.08
Q4    1   0.9867  0.5148  1.0591  11.00000  0.05    0.96
Q5    1   0.5203  0.0918  0.8410  11.00000  0.05    0.69
;
_shelx_res_checksum              61400
